# Supplementary material for: Transcriptional Dynamics of Grain Development in Barley (Hordeum vulgare L.)
Source: Int J Mol Sci. 2019 Feb 22;20(4):962. doi: 10.3390/ijms20040962 (PMC6412674; doi:10.3390/ijms20040962)
Supplement: Supplementary file 1 [file ijms-20-00962-s001.zip › Supplementary Tables.xlsx]

## Sheet: Table S1
Table S1. RNA-seq read mapping counts against the barley reference genome.
Sample_ID	Number of raw data	Number of clean data (after QC)	Clean data/Raw data (%)	Q20 (%)	Q30 (%)	Map to genome reads	Rate(%)	Expressed Gene (FPKM>=1)
grain_3_DPA_replicate1	65856772	65292760	99.14	97.07	92.96	5.45782e+09	83.59	16514
grain_3_DPA_replicate2	65863132	65193398	98.98	97.59	94.41	5.60142e+09	85.92	16442
grain_8_DPA_replicate1	65856608	65226926	99.04	96.05	90.67	5.56842e+09	85.37	16273
grain_8_DPA_replicate2	65856858	65219546	99.03	96.68	92.15	5.62779e+09	86.29	16279
grain_13_DPA_replicate1	65859866	65086474	98.83	94.84	88.09	5.38591e+09	82.75	14353
grain_13_DPA_replicate2	65862190	65199240	98.99	95.88	90.14	5.57519e+09	85.51	14416
grain_18_DPA_replicate1	65860078	65129812	98.89	95.38	89.56	5.43183e+09	83.4	12879
grain_18_DPA_replicate2	65861788	65111542	98.86	95.14	88.91	5.4303e+09	83.4	13581
Average	6.58597e+07	6.51825e+07	98.97	96.0787	90.8612	5.50983e+09	84.5288	15092.1
Total	526877292	521459698

## Sheet: Table S2
Table S2. The expression of genes of all the stages(FPKM>=1).
Gene ID	Expression level								Function	GO annotation
morex_reference	Stage1-1_FPKM	Stage1-2_FPKM	Stage2-1_FPKM	Stage2-2_FPKM	Stage3-1_FPKM	Stage3-2_FPKM	Stage4-1_FPKM	Stage4-2_FPKM		GO Component	GO Function	GO Process
HORVU0Hr1G000020	2.90033	2.91271	2.82317	2.97077	2.07443	1.79546	1.46527	1.62112	Leucine-rich repeat receptor-like protein kinase family protein	-	GO:0005488//binding;GO:0003824//catalytic activity;GO:0005515//protein binding;GO:1901363//heterocyclic compound binding;GO:0097159//organic cyclic compound binding;GO:0036094//small molecule binding;GO:0000166//nucleotide binding;GO:1901265//nucleoside phosphate binding;GO:0016740//transferase activity;GO:0035639//purine ribonucleoside triphosphate binding;GO:0097367//carbohydrate derivative bin…	GO:0009987//cellular process;GO:0044237//cellular metabolic process;GO:0043170//macromolecule metabolic process;GO:0044260//cellular macromolecule metabolic process;GO:0019538//protein metabolic process;GO:0044267//cellular protein metabolic process;GO:0043412//macromolecule modification;GO:0006464//cellular protein modification process;GO:0036211//protein modification process;GO:0006793//phospho…
HORVU0Hr1G000030	2.97548	3.85281	3.98757	4.02544	2.78175	2.4794	2.04319	2.04523	Charged multivesicular body protein 5	-	-	GO:0051179//localization;GO:0051234//establishment of localization;GO:0006810//transport;GO:0007034//vacuolar transport;
HORVU0Hr1G000050	1.16028	0.424839	1.94286	2.3399	0.598376	1.15001	0.595844	1.53763	receptor-like protein kinase 4	-	-	-
HORVU0Hr1G000080	11.1385	11.0826	8.62395	9.9111	9.81324	8.97156	7.57383	7.15059	Ubiquitin-conjugating enzyme family protein	-	-	-
HORVU0Hr1G000200	58.4308	79.0315	60.2373	62.0194	41.5064	38.7445	16.8819	19.9948	actin depolymerizing factor 4	GO:0005623//cell;GO:0044464//cell part;GO:0005622//intracellular;	GO:0005488//binding;GO:0008092//cytoskeletal protein binding;GO:0003779//actin binding;	-
HORVU0Hr1G000250	4.94622	4.9644	3.13948	2.59376	1.04232	1.40852	0.927092	1.00702	transducin family protein / WD-40 repeat family protein	-	GO:0005515//protein binding;	-
HORVU0Hr1G000280	4.82754	5.73628	7.28693	6.70959	4.14378	4.00921	4.43477	4.14803	pfkB-like carbohydrate kinase family protein	-	GO:0003824//catalytic activity;GO:0016740//transferase activity;GO:0016772//transferase activity, transferring phosphorus-containing groups;GO:0016301//kinase activity;GO:0016773//phosphotransferase activity, alcohol group as acceptor;GO:0019200//carbohydrate kinase activity;	GO:0008152//metabolic process;GO:0071704//organic substance metabolic process;GO:0044238//primary metabolic process;GO:0044699//single-organism process;GO:0044710//single-organism metabolic process;GO:0044281//small molecule metabolic process;GO:0005975//carbohydrate metabolic process;GO:0044723//single-organism carbohydrate metabolic process;GO:0005996//monosaccharide metabolic process;GO:001932…
HORVU0Hr1G000300	20.665	9.15375	0.556168	0.717672	0	0	0	0	unknown function	-	-	-
HORVU0Hr1G000320	15.2307	15.7857	5.96698	4.86769	1.88833	2.7079	1.18124	1.95961	Core-2/I-branching beta-1,6-N-acetylglucosaminyltransferase family protein	GO:0016020//membrane;	GO:0016740//transferase activity;GO:0016757//transferase activity, transferring glycosyl groups;GO:0016758//transferase activity, transferring hexosyl groups;GO:0008194//UDP-glycosyltransferase activity;GO:0008375//acetylglucosaminyltransferase activity;	-
HORVU0Hr1G000340	14.4454	9.40302	5.8088	6.40111	13.8012	11.3755	11.7652	12.1722	cystathionine beta-lyase	-	GO:0043167//ion binding;GO:0048037//cofactor binding;GO:0043168//anion binding;GO:0030170//pyridoxal phosphate binding;	-
HORVU0Hr1G000390	4.5483	4.20412	3.52457	3.10882	3.17601	3.71927	2.55073	3.2491	BEST Arabidopsis thaliana protein match is: glycine-rich protein .	-	-	-
HORVU0Hr1G000410	2.43542	2.5483	2.75817	2.60721	1.12276	1.20309	0.791	0.945118	Zinc transporter ZupT	GO:0016020//membrane;	GO:0005215//transporter activity;GO:0022857//transmembrane transporter activity;GO:0022892//substrate-specific transporter activity;GO:0022891//substrate-specific transmembrane transporter activity;GO:0015075//ion transmembrane transporter activity;GO:0046873//metal ion transmembrane transporter activity;GO:0008324//cation transmembrane transporter activity;GO:0022890//inorganic cation transmembr…	GO:0051179//localization;GO:0051234//establishment of localization;GO:0006810//transport;GO:0055085//transmembrane transport;GO:0006811//ion transport;GO:0030001//metal ion transport;GO:0006812//cation transport;
HORVU0Hr1G000420	1.18155	0.943909	1.11913	1.68042	1.5194	1.09504	0.882566	0.640558	F-box domain containing protein, expressed	-	-	-
HORVU0Hr1G000510	18.8919	23.4324	23.0787	24.0616	7.85524	7.78279	3.5787	5.78639	Protein RETICULATA-RELATED 4, chloroplastic	-	-	-
HORVU0Hr1G000600	9.75665	9.55904	7.66989	9.24578	10.2405	9.97935	7.99217	8.60502	unknown function	-	GO:0005515//protein binding;	-
HORVU0Hr1G000620	4.27827	4.58916	3.43803	3.65292	0.230847	0.409534	0	0.119781	Chaperone protein dnaJ 3	-	GO:0051082//unfolded protein binding;	GO:0009987//cellular process;GO:0006457//protein folding;
HORVU0Hr1G000630	3.87934	5.46281	5.629	7.16692	5.56099	4.84696	3.93762	4.65013	NAC domain containing protein 103	-	GO:1901363//heterocyclic compound binding;GO:0097159//organic cyclic compound binding;GO:0003676//nucleic acid binding;GO:0003677//DNA binding;	GO:0009987//cellular process;GO:0071704//organic substance metabolic process;GO:0044238//primary metabolic process;GO:0044237//cellular metabolic process;GO:0043170//macromolecule metabolic process;GO:0044260//cellular macromolecule metabolic process;GO:0006807//nitrogen compound metabolic process;GO:0009058//biosynthetic process;GO:1901360//organic cyclic compound metabolic process;GO:0034641//c…
HORVU0Hr1G000710	16.3824	16.3852	14.2467	11.6387	10.1619	9.66072	7.52013	8.61902	Transcription factor	-	-	-
HORVU0Hr1G000760	53.3526	24.7302	7.33023	6.30589	0.82933	0.398469	2.32836	2.79707	undescribed protein	GO:0005576//extracellular region;	GO:0098772//molecular function regulator;GO:0030234//enzyme regulator activity;GO:0004857//enzyme inhibitor activity;GO:0004866//endopeptidase inhibitor activity;GO:0030414//peptidase inhibitor activity;GO:0061135//endopeptidase regulator activity;GO:0061134//peptidase regulator activity;GO:0004867//serine-type endopeptidase inhibitor activity;	-
HORVU0Hr1G000780	4.23674	0.914443	0.221264	0.610486	0.946264	0.404136	1.46574	1.53663	unknown function	GO:0005576//extracellular region;	GO:0098772//molecular function regulator;GO:0030234//enzyme regulator activity;GO:0004857//enzyme inhibitor activity;GO:0004866//endopeptidase inhibitor activity;GO:0030414//peptidase inhibitor activity;GO:0061135//endopeptidase regulator activity;GO:0061134//peptidase regulator activity;GO:0004867//serine-type endopeptidase inhibitor activity;	-
HORVU0Hr1G000810	10.5541	7.55294	8.42196	8.01325	1.30994	1.17605	0.405453	0.638247	Phospholipase A1-II 7	-	-	GO:0044699//single-organism process;GO:0044710//single-organism metabolic process;GO:0006629//lipid metabolic process;
HORVU0Hr1G001160	1.04808	1.79777	1.37728	1.10788	0.767984	0.834248	0.232745	1.12616	undescribed protein	-	-	-
HORVU0Hr1G001170	3.92649	3.79766	8.34367	8.00442	2.66354	2.4756	0.659445	1.03087	unknown function	-	-	-
HORVU0Hr1G001240	2.65604	2.91092	2.767	2.45568	1.66128	2.23086	1.27015	1.46859	unknown function	-	-	-
HORVU0Hr1G001270	48.5282	53.8421	66.0361	67.4216	29.9993	28.5084	19.276	22.6525	calmodulin 7	-	GO:0043167//ion binding;GO:0043169//cation binding;GO:0046872//metal ion binding;GO:0005509//calcium ion binding;	-
HORVU0Hr1G001280	3.47724	4.9087	5.69521	6.10354	2.37044	2.51513	1.49165	1.88765	Calmodulin	-	GO:0043167//ion binding;GO:0043169//cation binding;GO:0046872//metal ion binding;GO:0005509//calcium ion binding;	-
HORVU0Hr1G001340	31.3429	35.7875	38.6414	39.8613	23.9202	20.881	18.8364	18.1624	Coiled-coil domain-containing protein 47	-	-	-
HORVU0Hr1G001390	1.26308	0.955182	1.40077	1.24712	0.90501	0.967851	0.339154	0.541541	S-adenosyl-L-methionine-dependent methyltransferases superfamily protein	-	-	-
HORVU0Hr1G001400	7.14615	7.60596	7.32106	6.57087	6.26479	5.97722	3.94036	4.4466	Colon cancer-associated protein Mic1-like containing protein, expressed	-	-	-
HORVU0Hr1G001430	4.49526	5.83693	15.6236	14.0836	5.46537	4.26551	2.38501	3.77393	WRKY DNA-binding protein 51	-	GO:0005488//binding;GO:1901363//heterocyclic compound binding;GO:0097159//organic cyclic compound binding;GO:0003676//nucleic acid binding;GO:0003677//DNA binding;GO:0003700//transcription factor activity, sequence-specific DNA binding;GO:0001071//nucleic acid binding transcription factor activity;GO:0043565//sequence-specific DNA binding;	GO:0008152//metabolic process;GO:0009987//cellular process;GO:0071704//organic substance metabolic process;GO:0044238//primary metabolic process;GO:0044237//cellular metabolic process;GO:0043170//macromolecule metabolic process;GO:0044260//cellular macromolecule metabolic process;GO:0006807//nitrogen compound metabolic process;GO:0009058//biosynthetic process;GO:1901360//organic cyclic compound m…
HORVU0Hr1G001440	11.5271	8.40459	10.6915	10.8099	9.27146	9.53436	6.03118	5.96944	hexokinase 1	-	GO:0003824//catalytic activity;GO:1901363//heterocyclic compound binding;GO:0097159//organic cyclic compound binding;GO:0036094//small molecule binding;GO:0000166//nucleotide binding;GO:1901265//nucleoside phosphate binding;GO:0016740//transferase activity;GO:0035639//purine ribonucleoside triphosphate binding;GO:0097367//carbohydrate derivative binding;GO:0032553//ribonucleotide binding;GO:00170…	GO:0008152//metabolic process;GO:0009987//cellular process;GO:0071704//organic substance metabolic process;GO:0044238//primary metabolic process;GO:0044237//cellular metabolic process;GO:0044699//single-organism process;GO:0044763//single-organism cellular process;GO:0065007//biological regulation;GO:0006793//phosphorus metabolic process;GO:0006796//phosphate-containing compound metabolic process…
HORVU0Hr1G001450	4.78795	5.01704	6.46596	5.02409	4.90058	3.80967	2.33483	2.63088	Cleavage and polyadenylation specificity factor subunit 5	GO:0005623//cell;GO:0044464//cell part;GO:0005622//intracellular;GO:0044424//intracellular part;GO:0043229//intracellular organelle;GO:0043226//organelle;GO:0043231//intracellular membrane-bounded organelle;GO:0043227//membrane-bounded organelle;GO:0005634//nucleus;GO:0044422//organelle part;GO:0044446//intracellular organelle part;GO:0032991//macromolecular complex;GO:0043234//protein complex;GO…	GO:0003824//catalytic activity;GO:0003676//nucleic acid binding;GO:0016787//hydrolase activity;GO:0003723//RNA binding;GO:0044822//poly(A) RNA binding;GO:0003729//mRNA binding;	GO:0008152//metabolic process;GO:0009987//cellular process;GO:0071704//organic substance metabolic process;GO:0044238//primary metabolic process;GO:0044237//cellular metabolic process;GO:0043170//macromolecule metabolic process;GO:0044260//cellular macromolecule metabolic process;GO:0006807//nitrogen compound metabolic process;GO:1901360//organic cyclic compound metabolic process;GO:0034641//cell…
HORVU0Hr1G001460	6.10041	7.63487	6.66889	6.77363	5.01239	4.37741	3.07966	4.09357	Protein of unknown function (DUF616)	-	-	-
HORVU0Hr1G001470	7.35686	4.22643	3.68397	4.31601	2.84364	2.86824	1.00746	0.997616	cDNA, clone: J065196H20, full insert sequence	-	-	-
HORVU0Hr1G001480	0.436831	6.54002	2.21545	1.94578	4.0622	4.72823	2.52576	1.41508	Non-specific lipid-transfer protein 2	-	-	-
HORVU0Hr1G001490	178.722	201.254	376.085	369.272	101.806	98.4349	36.2445	66.9185	Photosystem I reaction center subunit VI, chloroplastic	GO:0005623//cell;GO:0044464//cell part;GO:0005622//intracellular;GO:0044424//intracellular part;GO:0016020//membrane;GO:0032991//macromolecular complex;GO:0043234//protein complex;GO:0044425//membrane part;GO:0098796//membrane protein complex;GO:0009538//photosystem I reaction center;GO:0034357//photosynthetic membrane;GO:0009522//photosystem I;GO:0009521//photosystem;GO:0044436//thylakoid part;G…	-	GO:0015979//photosynthesis;
HORVU0Hr1G001510	22.2144	19.5229	17.7902	15.8773	11.0299	12.0497	12.0187	11.1329	Peroxisomal membrane protein PEX14	-	-	-
HORVU0Hr1G001530	3.7155	4.38814	4.12833	4.35806	2.77121	2.9318	2.74208	2.48649	Zinc finger CCCH domain-containing protein 27	-	GO:0036094//small molecule binding;GO:0000166//nucleotide binding;GO:1901265//nucleoside phosphate binding;GO:0003676//nucleic acid binding;GO:0043167//ion binding;GO:0043169//cation binding;GO:0046872//metal ion binding;	-
HORVU0Hr1G001570	88.6595	103.026	72.3971	70.8211	48.0912	47.9022	36.5204	38.9823	Transcription elongation factor 1 homolog	-	-	-
HORVU0Hr1G001760	0.804614	0.929925	1.46645	1.31657	0.851678	1.06022	0.134921	0.609307	Pentatricopeptide repeat-containing protein	-	GO:0005515//protein binding;	-
HORVU0Hr1G001770	0.0397109	0	0.118213	0.203849	0.245754	0.168683	1.4275	1.07882	Receptor-like protein kinase 2	-	GO:0005515//protein binding;GO:1901363//heterocyclic compound binding;GO:0097159//organic cyclic compound binding;GO:0036094//small molecule binding;GO:0000166//nucleotide binding;GO:1901265//nucleoside phosphate binding;GO:0016740//transferase activity;GO:0035639//purine ribonucleoside triphosphate binding;GO:0097367//carbohydrate derivative binding;GO:0032553//ribonucleotide binding;GO:0017076/…	GO:0009987//cellular process;GO:0071704//organic substance metabolic process;GO:0044238//primary metabolic process;GO:0044237//cellular metabolic process;GO:0043170//macromolecule metabolic process;GO:0044260//cellular macromolecule metabolic process;GO:0019538//protein metabolic process;GO:0044267//cellular protein metabolic process;GO:0043412//macromolecule modification;GO:0006464//cellular pro…
HORVU0Hr1G001800	36.1321	49.5974	4.48163	4.39702	0.0230474	0.132884	0.160649	0.0518213	Cytochrome P450 superfamily protein	-	GO:0003824//catalytic activity;GO:0043167//ion binding;GO:0043169//cation binding;GO:0046872//metal ion binding;GO:0046914//transition metal ion binding;GO:0016491//oxidoreductase activity;GO:0005506//iron ion binding;GO:0020037//heme binding;GO:0016705//oxidoreductase activity, acting on paired donors, with incorporation or reduction of molecular oxygen;GO:0046906//tetrapyrrole binding;	GO:0008152//metabolic process;GO:0044710//single-organism metabolic process;GO:0055114//oxidation-reduction process;
HORVU0Hr1G001880	2.87458	2.24952	1.19548	1.39846	0.149492	0.167596	0.337691	0.32679	DNA/RNA helicase protein	-	GO:0005488//binding;GO:0003824//catalytic activity;GO:0005515//protein binding;GO:1901363//heterocyclic compound binding;GO:0097159//organic cyclic compound binding;GO:0036094//small molecule binding;GO:0000166//nucleotide binding;GO:1901265//nucleoside phosphate binding;GO:0003676//nucleic acid binding;GO:0016787//hydrolase activity;GO:0043167//ion binding;GO:0035639//purine ribonucleoside triph…	-
HORVU0Hr1G001920	0	0	1.49509	1.2277	0.0986719	0	0	0	cDNA clone:002-142-B09, full insert sequence	-	GO:0003677//DNA binding;	-
HORVU0Hr1G001960	0.513269	0.300694	0.662097	0.602235	1.45207	0.755819	0.632593	0.204058	unknown function	-	GO:0005515//protein binding;	-
HORVU0Hr1G002090	3.58472	3.03551	4.69024	4.09439	3.47769	3.12626	2.99752	2.60648	Hexosyltransferase	-	-	-
HORVU0Hr1G002110	1.47062	0.615392	0.208466	0.328671	0.198118	0	0.172619	0.0556825	ATP-dependent DNA helicase RecQ	-	GO:0005488//binding;GO:0036094//small molecule binding;GO:0000166//nucleotide binding;GO:1901265//nucleoside phosphate binding;GO:0003676//nucleic acid binding;GO:0035639//purine ribonucleoside triphosphate binding;GO:0097367//carbohydrate derivative binding;GO:0032553//ribonucleotide binding;GO:0017076//purine nucleotide binding;GO:0001883//purine nucleoside binding;GO:0001882//nucleoside bindin…	-
HORVU0Hr1G002120	1.4071	1.14492	1.42532	1.71979	1.31311	0.896556	1.28461	0.971206	Hexosyltransferase	-	-	-
HORVU0Hr1G002340	9.26103	9.92162	22.3356	20.7264	8.46043	6.41075	3.20579	4.94324	NADH-cytochrome b5 reductase 2	-	GO:0016491//oxidoreductase activity;	GO:0044710//single-organism metabolic process;GO:0055114//oxidation-reduction process;
HORVU0Hr1G002480	6.01773	4.72924	5.09741	3.15726	2.94123	1.57943	2.91443	2.04233	Metallo-beta-lactamase-like	-	-	-
HORVU0Hr1G002520	3.76314	3.58686	3.25991	2.83264	1.83069	2.30048	1.51328	1.62275	UDP-Glycosyltransferase superfamily protein	-	GO:0016740//transferase activity;GO:0016757//transferase activity, transferring glycosyl groups;GO:0016758//transferase activity, transferring hexosyl groups;	-
HORVU0Hr1G002530	1.22293	1.51972	2.56486	2.52737	1.70366	0.818559	1.25602	0.773488	metallo-beta-lactamase family protein	-	-	-
HORVU0Hr1G002580	2.15995	3.66297	1.91766	1.29681	0.268011	0.386314	0.259463	0.753264	unknown function	-	-	-
HORVU0Hr1G002630	0.0617296	0.0516625	1.95134	2.1815	0.0103951	0.0799125	0	0	Protein BREAST CANCER SUSCEPTIBILITY 1 homolog	-	GO:0005515//protein binding;GO:0043167//ion binding;GO:0043169//cation binding;GO:0046872//metal ion binding;GO:0046914//transition metal ion binding;GO:0008270//zinc ion binding;	-
HORVU0Hr1G002680	35.9634	36.0018	38.5747	38.9676	41.5143	43.1645	22.6788	26.2373	Transmembrane protein 115	GO:0016020//membrane;GO:0044425//membrane part;GO:0031224//intrinsic component of membrane;GO:0016021//integral component of membrane;	GO:0016787//hydrolase activity;GO:0008233//peptidase activity;GO:0070011//peptidase activity, acting on L-amino acid peptides;GO:0004175//endopeptidase activity;GO:0017171//serine hydrolase activity;GO:0008236//serine-type peptidase activity;GO:0004252//serine-type endopeptidase activity;	GO:0051179//localization;GO:0051234//establishment of localization;GO:0006810//transport;GO:0016192//vesicle-mediated transport;GO:0048193//Golgi vesicle transport;
HORVU0Hr1G002690	6.36139	6.67995	6.7776	6.89973	7.99943	8.05573	4.50304	5.00841	PWWP domain containing protein, expressed	-	-	-
HORVU0Hr1G002720	8.75788	9.13351	4.14897	4.8287	4.62863	4.88049	3.53282	3.60526	4-coumarate:CoA ligase 1	-	GO:0003824//catalytic activity;	GO:0008152//metabolic process;
HORVU0Hr1G002730	12.0849	11.9229	9.50145	9.44484	7.68459	9.44893	7.39152	6.68845	BnaC03g05420D protein	-	-	-
HORVU0Hr1G002840	0	0	0	0	0	0.0329131	2.82511	1.42472	Peroxidase	-	-	-
HORVU0Hr1G002870	21.552	22.8931	13.9397	15.1312	1.27605	0.696711	3.80714	3.2604	RING/U-box superfamily protein	-	GO:0005515//protein binding;GO:0043167//ion binding;GO:0043169//cation binding;GO:0046872//metal ion binding;GO:0046914//transition metal ion binding;GO:0008270//zinc ion binding;	-
HORVU0Hr1G002880	1.1467	1.32958	0.46225	0.420456	0.0422408	0.081182	0.294435	0.0949768	undescribed protein	-	-	-
HORVU0Hr1G002920	3.69905	3.03886	3.46797	2.34471	0.691643	1.04029	0.873372	0.811373	peptidases	GO:0005623//cell;GO:0044464//cell part;GO:0005622//intracellular;GO:0044424//intracellular part;GO:0043229//intracellular organelle;GO:0043226//organelle;GO:0043231//intracellular membrane-bounded organelle;GO:0043227//membrane-bounded organelle;GO:0016020//membrane;GO:0005737//cytoplasm;GO:0044422//organelle part;GO:0044446//intracellular organelle part;GO:0032991//macromolecular complex;GO:0043…	GO:0016787//hydrolase activity;GO:0008233//peptidase activity;	GO:0006807//nitrogen compound metabolic process;GO:0034641//cellular nitrogen compound metabolic process;GO:0019538//protein metabolic process;GO:0010467//gene expression;GO:0044267//cellular protein metabolic process;GO:1901564//organonitrogen compound metabolic process;GO:0006508//proteolysis;GO:0043603//cellular amide metabolic process;GO:0006518//peptide metabolic process;GO:0016485//protein …
HORVU0Hr1G002930	2.1668	3.70242	1.83388	1.99402	1.6527	1.04673	1.13454	1.26683	unknown function	-	-	-
HORVU0Hr1G002950	1.36828	1.2067	2.62783	1.65435	0.572317	0.549964	0.322365	0.23397	alpha/beta-Hydrolases superfamily protein	-	-	-
HORVU0Hr1G002990	0.651007	0.105941	1.1843	2.44007	1.53478	0.614517	0.445752	1.72545	unknown function	-	-	-
HORVU0Hr1G003000	2.97764	3.85473	13.7109	12.3001	8.79466	10.5734	4.07765	5.67518	RING/U-box superfamily protein	-	GO:0005515//protein binding;GO:0043167//ion binding;GO:0043169//cation binding;GO:0046872//metal ion binding;GO:0046914//transition metal ion binding;GO:0008270//zinc ion binding;	-
HORVU0Hr1G003010	14.0728	18.2376	13.2447	13.9268	6.03224	6.90766	7.12463	7.45979	BEST Arabidopsis thaliana protein match is: maternal effect embryo arrest 60 .	-	-	-
HORVU0Hr1G003020	24.8096	37.2714	36.0976	37.131	14.0247	14.9023	3.57493	7.86484	MADS-box transcription factor 18	GO:0005623//cell;GO:0044464//cell part;GO:0005622//intracellular;GO:0044424//intracellular part;GO:0043229//intracellular organelle;GO:0043226//organelle;GO:0043231//intracellular membrane-bounded organelle;GO:0043227//membrane-bounded organelle;GO:0005634//nucleus;	GO:0003700//transcription factor activity, sequence-specific DNA binding;GO:0001071//nucleic acid binding transcription factor activity;	GO:0044238//primary metabolic process;GO:0044237//cellular metabolic process;GO:0043170//macromolecule metabolic process;GO:0044260//cellular macromolecule metabolic process;GO:0006807//nitrogen compound metabolic process;GO:0009058//biosynthetic process;GO:1901360//organic cyclic compound metabolic process;GO:0034641//cellular nitrogen compound metabolic process;GO:0044249//cellular biosynthetic…
HORVU0Hr1G003030	0.857906	0.691981	0.962316	1.0212	1.49493	0.760525	0.204319	0.395447	zinc-finger protein 2	-	GO:0005488//binding;GO:0043167//ion binding;GO:0043169//cation binding;GO:0046872//metal ion binding;	-
HORVU0Hr1G003110	2.98919	4.7128	3.59528	3.44151	1.0525	1.01139	0.0708824	0.531606	unknown function	-	-	-
HORVU0Hr1G003190	1.06584	1.20501	0.77929	0.603351	0	0.317715	0.384101	0.594724	Protein of unknown function (DUF1218)	-	-	-
HORVU0Hr1G003210	1.34492	1.75091	1.51247	1.6657	2.00812	1.11719	1.59619	1.72289	PLAC8 family protein	-	-	-
HORVU0Hr1G003220	17.1432	19.743	21.1181	17.2636	11.4857	11.2861	12.2398	13.6893	Protein of unknown function (DUF761)	-	-	-
HORVU0Hr1G003230	6.13447	9.24204	13.3035	13.489	4.12275	4.43336	0.950301	1.91282	Scarecrow-like protein 23	-	-	-
HORVU0Hr1G003260	3.44295	3.26711	2.7952	3.00938	1.34404	1.72206	0.938887	1.08635	CMP-sialic acid transporter 2	GO:0005623//cell;GO:0044464//cell part;GO:0005622//intracellular;GO:0044424//intracellular part;GO:0043229//intracellular organelle;GO:0043226//organelle;GO:0043231//intracellular membrane-bounded organelle;GO:0043227//membrane-bounded organelle;GO:0016020//membrane;GO:0005737//cytoplasm;GO:0044422//organelle part;GO:0044446//intracellular organelle part;GO:0044425//membrane part;GO:0031224//intr…	GO:0005215//transporter activity;GO:0022857//transmembrane transporter activity;GO:0022892//substrate-specific transporter activity;GO:0022891//substrate-specific transmembrane transporter activity;GO:0015075//ion transmembrane transporter activity;GO:0022804//active transmembrane transporter activity;GO:0008324//cation transmembrane transporter activity;GO:0015291//secondary active transmembrane…	GO:0044699//single-organism process;GO:0051179//localization;GO:0051234//establishment of localization;GO:0006810//transport;GO:0071702//organic substance transport;GO:1902578//single-organism localization;GO:0044765//single-organism transport;GO:0008643//carbohydrate transport;
HORVU0Hr1G003270	181.022	284.913	581.431	579.974	180.582	171.606	68.1638	120.384	Oxygen-evolving enhancer protein 3-1, chloroplastic	GO:0005623//cell;GO:0044464//cell part;GO:0005622//intracellular;GO:0044424//intracellular part;GO:0016020//membrane;GO:0032991//macromolecular complex;GO:0043234//protein complex;GO:0044425//membrane part;GO:1902494//catalytic complex;GO:1990204//oxidoreductase complex;GO:0009654//photosystem II oxygen evolving complex;GO:0019898//extrinsic component of membrane;GO:0098796//membrane protein comp…	GO:0043167//ion binding;GO:0043169//cation binding;GO:0046872//metal ion binding;GO:0005509//calcium ion binding;	GO:0008152//metabolic process;GO:0009987//cellular process;GO:0044237//cellular metabolic process;GO:0015979//photosynthesis;
HORVU0Hr1G003280	20.4895	18.5427	17.2905	17.5627	5.56353	5.44758	1.92981	2.37145	Cyclin-D6-1	-	-	-
HORVU0Hr1G003320	1.23827	2.14943	2.6622	2.42151	0.56764	0.389621	0.942064	0.546993	Pentatricopeptide repeat-containing protein	-	-	-
HORVU0Hr1G003340	2.89969	3.73435	3.81986	2.99412	2.04791	1.79803	0.992725	1.06006	WRKY DNA-binding protein 57	-	GO:0003676//nucleic acid binding;GO:0003677//DNA binding;GO:0003700//transcription factor activity, sequence-specific DNA binding;GO:0001071//nucleic acid binding transcription factor activity;GO:0043565//sequence-specific DNA binding;	GO:0006807//nitrogen compound metabolic process;GO:0009058//biosynthetic process;GO:1901360//organic cyclic compound metabolic process;GO:0034641//cellular nitrogen compound metabolic process;GO:0044249//cellular biosynthetic process;GO:1901576//organic substance biosynthetic process;GO:0006725//cellular aromatic compound metabolic process;GO:0046483//heterocycle metabolic process;GO:0006139//nuc…
HORVU0Hr1G003480	7.01808	4.59049	2.29876	3.79748	12.0477	13.0436	14.2761	13.0929	Organic cation/carnitine transporter 3	-	-	-
HORVU0Hr1G003850	3.56336	4.00355	3.89911	4.62965	2.9633	3.51108	1.67115	2.00533	Drought-induced protein 1	-	GO:0005515//protein binding;GO:0051082//unfolded protein binding;GO:0031072//heat shock protein binding;	-
HORVU0Hr1G003870	4.47646	2.50918	4.6064	3.80959	2.05207	1.40852	0.454086	2.52671	undescribed protein	-	-	-
HORVU0Hr1G003890	45.5455	54.9324	115.187	117.937	52.0691	53.938	28.5509	35.0347	Phosphoadenosine phosphosulfate reductase	-	GO:0016491//oxidoreductase activity;GO:0016667//oxidoreductase activity, acting on a sulfur group of donors;GO:0016671//oxidoreductase activity, acting on a sulfur group of donors, disulfide as acceptor;	GO:0044699//single-organism process;GO:0044763//single-organism cellular process;GO:0044710//single-organism metabolic process;GO:0050789//regulation of biological process;GO:0065007//biological regulation;GO:0050794//regulation of cellular process;GO:0055114//oxidation-reduction process;GO:0006790//sulfur compound metabolic process;GO:0019725//cellular homeostasis;GO:0045454//cell redox homeosta…
HORVU0Hr1G003900	3.63203	4.03736	2.60596	1.96688	16.0057	15.6337	18.0587	17.6238	undescribed protein	-	-	-
HORVU0Hr1G003910	9.42793	8.88387	11.6973	11.3117	10.709	10.8037	7.38566	7.00176	Tetratricopeptide repeat (TPR)-like superfamily protein	-	-	-
HORVU0Hr1G003930	8.04675	3.4852	3.0112	3.41713	3.21064	3.08525	4.08756	3.70839	Protein of unknown function (DUF1005)	-	-	-
HORVU0Hr1G003980	0.232608	0.170339	0	0.284298	0.891126	0.526967	1.27415	1.15596	Core-2/I-branching beta-1,6-N-acetylglucosaminyltransferase family protein	GO:0016020//membrane;	GO:0016757//transferase activity, transferring glycosyl groups;GO:0016758//transferase activity, transferring hexosyl groups;GO:0008194//UDP-glycosyltransferase activity;GO:0008375//acetylglucosaminyltransferase activity;	-
HORVU0Hr1G004040	7.8148	4.57823	3.5099	2.81515	0	0.838621	0.11265	0.109014	undescribed protein	-	-	-
HORVU0Hr1G004060	4.9131	4.15468	6.05041	4.88969	2.63717	2.83231	1.80217	1.91839	VQ motif family protein	-	-	-
HORVU0Hr1G004130	18.8461	18.3315	21.3984	20.8058	20.6297	20.1806	13.1295	14.1469	30S ribosomal protein S11	GO:0005623//cell;GO:0044464//cell part;GO:0005622//intracellular;GO:0044424//intracellular part;GO:0043229//intracellular organelle;GO:0043226//organelle;GO:0005737//cytoplasm;GO:0032991//macromolecular complex;GO:0044444//cytoplasmic part;GO:0043232//intracellular non-membrane-bounded organelle;GO:0043228//non-membrane-bounded organelle;GO:1990904//ribonucleoprotein complex;GO:0030529//intracell…	GO:0005198//structural molecule activity;GO:0003735//structural constituent of ribosome;	GO:0043170//macromolecule metabolic process;GO:0044260//cellular macromolecule metabolic process;GO:0006807//nitrogen compound metabolic process;GO:0009058//biosynthetic process;GO:0034641//cellular nitrogen compound metabolic process;GO:0044249//cellular biosynthetic process;GO:1901576//organic substance biosynthetic process;GO:0019538//protein metabolic process;GO:0010467//gene expression;GO:00…
HORVU0Hr1G004150	641.29	501.879	389.368	389.293	350.509	368.452	156.705	179.046	undescribed protein	-	-	-
HORVU0Hr1G004160	2.05118	1.56314	1.68784	2.07082	0.904249	1.17117	0.57092	0.950285	unknown protein; Has 35 Blast hits to 35 proteins in 13 species: Archae - 0; Bacteria - 0; Metazoa - 0; Fungi - 0; Plants - 33; Viruses - 0; Other Eukaryotes - 2 (source: NCBI BLink).	-	-	-
HORVU0Hr1G004270	3.32565	3.96295	2.92739	2.41258	1.34889	1.15443	1.02837	1.82449	translocon at the outer membrane of chloroplasts 64-V	-	-	-
HORVU0Hr1G004300	1.5391	0.693591	1.17478	0.694566	0	0.804644	0.486386	1.25516	Aconitate hydratase 3, mitochondrial	-	-	-
HORVU0Hr1G004320	1.60217	2.26832	2.54367	2.19318	1.03873	0.635192	0.658213	0.424644	SANTA (SANT associated) protein	-	-	-
HORVU0Hr1G004330	7.00089	6.52895	2.89451	5.70441	3.17403	4.62593	4.79358	3.56834	Heterogeneous nuclear ribonucleoprotein Q	-	-	-
HORVU0Hr1G004400	14.7929	15.9962	17.9025	15.2752	12.9559	13.3112	10.5075	12.6417	cDNA clone:001-134-A03, full insert sequence	-	-	-
HORVU0Hr1G004470	5.42037	4.5364	4.57674	4.54278	2.30178	3.01273	2.39742	1.16001	ribonuclease 2	-	GO:0005488//binding;GO:0003824//catalytic activity;GO:1901363//heterocyclic compound binding;GO:0097159//organic cyclic compound binding;GO:0003676//nucleic acid binding;GO:0016787//hydrolase activity;GO:0016788//hydrolase activity, acting on ester bonds;GO:0003723//RNA binding;GO:0004518//nuclease activity;GO:0004519//endonuclease activity;GO:0004540//ribonuclease activity;GO:0004521//endoribonu…	-
HORVU0Hr1G004480	82.3895	85.6703	84.6234	88.4305	86.833	84.5338	36.3103	42.4214	60S acidic ribosomal protein family	-	-	-
HORVU0Hr1G004630	10.1622	9.53893	0.584563	0.144005	0.0578694	0	0.403372	0.130117	Protein LITTLE ZIPPER 4	-	-	-
HORVU0Hr1G004640	1.17086	1.91977	0.504186	0.583221	0.364577	0.700676	0.151264	0.32204	GRAS family transcription factor	-	-	-
HORVU0Hr1G004670	0.78047	1.39157	0.134686	0.464511	0.4	0.461253	0.185877	0.0899384	undescribed protein	-	-	-
HORVU0Hr1G004690	1.90849	1.86345	1.97608	1.41984	2.00515	2.49079	1.87492	1.31956	Ubiquitin carboxyl-terminal hydrolase 27	-	GO:0016787//hydrolase activity;GO:0008233//peptidase activity;GO:0070011//peptidase activity, acting on L-amino acid peptides;GO:0036459//thiol-dependent ubiquitinyl hydrolase activity;GO:0101005//ubiquitinyl hydrolase activity;GO:0019783//ubiquitin-like protein-specific protease activity;GO:0008234//cysteine-type peptidase activity;	GO:0009987//cellular process;GO:0019538//protein metabolic process;GO:0044267//cellular protein metabolic process;GO:0043412//macromolecule modification;GO:0006464//cellular protein modification process;GO:0036211//protein modification process;GO:0009056//catabolic process;GO:1901575//organic substance catabolic process;GO:0006508//proteolysis;GO:0009057//macromolecule catabolic process;GO:004424…
HORVU0Hr1G004700	87.1624	84.6174	73.5008	73.5441	82.4949	82.1858	49.2023	52.6311	40S ribosomal protein S10	-	-	-
HORVU0Hr1G004790	9.07602	8.28956	7.3845	9.18691	5.10853	4.44627	3.28356	3.8837	Unplaced genomic scaffold supercont1.2, whole genome shotgun sequence	-	-	-
HORVU0Hr1G004830	382.268	552.051	1328.41	1319.96	361.831	337.683	103.734	205.955	glyceraldehyde-3-phosphate dehydrogenase C2	-	GO:0036094//small molecule binding;GO:0000166//nucleotide binding;GO:1901265//nucleoside phosphate binding;GO:0016491//oxidoreductase activity;GO:0048037//cofactor binding;GO:0050662//coenzyme binding;GO:0016903//oxidoreductase activity, acting on the aldehyde or oxo group of donors;GO:0051287//NAD binding;GO:0016620//oxidoreductase activity, acting on the aldehyde or oxo group of donors, NAD or …	GO:0071704//organic substance metabolic process;GO:0044238//primary metabolic process;GO:0044699//single-organism process;GO:0044710//single-organism metabolic process;GO:0044281//small molecule metabolic process;GO:0005975//carbohydrate metabolic process;GO:0055114//oxidation-reduction process;GO:0044723//single-organism carbohydrate metabolic process;GO:0005996//monosaccharide metabolic process…
HORVU0Hr1G004850	33.4569	30.845	32.4097	28.151	38.053	34.0219	13.5367	16.993	Peroxidase superfamily protein	-	GO:1901363//heterocyclic compound binding;GO:0097159//organic cyclic compound binding;GO:0016491//oxidoreductase activity;GO:0016209//antioxidant activity;GO:0020037//heme binding;GO:0046906//tetrapyrrole binding;GO:0016684//oxidoreductase activity, acting on peroxide as acceptor;GO:0004601//peroxidase activity;	GO:0044699//single-organism process;GO:0044710//single-organism metabolic process;GO:0050896//response to stimulus;GO:0055114//oxidation-reduction process;GO:0006950//response to stress;GO:0006979//response to oxidative stress;
HORVU0Hr1G004900	1.79698	1.49139	0.0891551	0.702817	0.635472	0	0	0	undescribed protein	-	-	-
HORVU0Hr1G004990	0.48959	0.330949	1.60691	1.17836	3.46271	1.87703	0.825176	1.04808	14-3-3-like protein GF14-B	-	GO:0019904//protein domain specific binding;	-
HORVU0Hr1G005020	5.13853	4.56312	4.85709	4.15806	3.49854	3.46226	3.48807	2.40686	Protein kinase superfamily protein	-	GO:0005488//binding;GO:0036094//small molecule binding;GO:0000166//nucleotide binding;GO:1901265//nucleoside phosphate binding;GO:0016740//transferase activity;GO:0035639//purine ribonucleoside triphosphate binding;GO:0097367//carbohydrate derivative binding;GO:0032553//ribonucleotide binding;GO:0017076//purine nucleotide binding;GO:0001883//purine nucleoside binding;GO:0001882//nucleoside bindin…	GO:0019538//protein metabolic process;GO:0044267//cellular protein metabolic process;GO:0043412//macromolecule modification;GO:0006464//cellular protein modification process;GO:0036211//protein modification process;GO:0006793//phosphorus metabolic process;GO:0006796//phosphate-containing compound metabolic process;GO:0016310//phosphorylation;GO:0006468//protein phosphorylation;
HORVU0Hr1G005050	6.61817	5.6803	1.90656	2.29619	0.754969	1.20914	0.219268	0.14146	unknown function	-	GO:0005515//protein binding;GO:0043167//ion binding;GO:0043169//cation binding;GO:0046872//metal ion binding;GO:0046914//transition metal ion binding;GO:0008270//zinc ion binding;	-
HORVU0Hr1G005060	3.61407	3.80592	25.8542	27.2709	17.9106	17.1468	12.645	12.3121	Peroxidase superfamily protein	-	GO:0005488//binding;GO:0016491//oxidoreductase activity;GO:0016209//antioxidant activity;GO:0020037//heme binding;GO:0046906//tetrapyrrole binding;GO:0016684//oxidoreductase activity, acting on peroxide as acceptor;GO:0004601//peroxidase activity;	GO:0044699//single-organism process;GO:0044710//single-organism metabolic process;GO:0050896//response to stimulus;GO:0055114//oxidation-reduction process;GO:0006950//response to stress;GO:0006979//response to oxidative stress;
HORVU0Hr1G005070	22.9054	15.2654	10.9239	12.1995	9.69759	9.8215	7.6431	8.14281	F-box protein	-	GO:0005515//protein binding;	-
HORVU0Hr1G005140	1.00394	0.574631	4.43133	4.02807	1.34666	2.8234	2.18075	0.917546	alpha/beta-Hydrolases superfamily protein	-	GO:0016787//hydrolase activity;	-
HORVU0Hr1G005160	11.2186	7.87533	5.97827	5.74752	4.4657	4.70657	7.01208	7.06105	L-allo-threonine aldolase	-	GO:0016829//lyase activity;	GO:0006807//nitrogen compound metabolic process;GO:0044763//single-organism cellular process;GO:0044710//single-organism metabolic process;GO:0044281//small molecule metabolic process;GO:1901564//organonitrogen compound metabolic process;GO:0006082//organic acid metabolic process;GO:0043436//oxoacid metabolic process;GO:0019752//carboxylic acid metabolic process;GO:0006520//cellular amino acid me…
HORVU0Hr1G005180	0.589982	0.28803	0	0.08241	0.298053	0.572824	1.61587	1.11693	Caleosin-related family protein	-	-	-
HORVU0Hr1G005210	8.32868	11.7464	14.9791	12.2154	13.8402	13.9548	14.8113	11.2672	Protein of unknown function, DUF584	-	-	-
HORVU0Hr1G005250	0.144012	0.168736	0.20006	0.591408	4.00629	3.71931	38.6932	28.2072	Aquaporin-like superfamily protein	GO:0016020//membrane;	GO:0005215//transporter activity;	GO:0051179//localization;GO:0051234//establishment of localization;GO:0006810//transport;
HORVU0Hr1G005260	3.77914	4.74424	5.31587	5.52243	2.88826	1.78758	1.47864	1.54098	Hexosyltransferase	-	GO:0016740//transferase activity;GO:0016757//transferase activity, transferring glycosyl groups;	-
HORVU0Hr1G005300	0.456935	0.470599	3.34775	3.26822	0.966572	0.886279	0.49716	0.987109	2-oxoglutarate (2OG) and Fe(II)-dependent oxygenase superfamily protein	-	GO:0016491//oxidoreductase activity;	GO:0008152//metabolic process;GO:0044699//single-organism process;GO:0044710//single-organism metabolic process;GO:0055114//oxidation-reduction process;
HORVU0Hr1G005320	20.1736	14.2276	7.60388	8.21649	25.4054	24.2981	18.9607	19.0987	IQ-domain 22	-	-	-
HORVU0Hr1G005330	12.7241	17.1139	14.5518	14.2049	12.5953	11.1262	3.81247	6.18366	RING/U-box superfamily protein	-	GO:0005515//protein binding;GO:0043167//ion binding;GO:0043169//cation binding;GO:0046872//metal ion binding;GO:0046914//transition metal ion binding;GO:0008270//zinc ion binding;	-
HORVU0Hr1G005350	0.437119	0.506209	0.44383	0.556619	0.599146	0.426051	5.1925	5.99485	Argonaute family protein	-	GO:0003676//nucleic acid binding;	-
HORVU0Hr1G005420	0.778807	0.990862	1.80318	2.09989	1.0015	0.427725	0.904921	0.875711	Ubiquinol oxidase	-	GO:0003824//catalytic activity;GO:0016491//oxidoreductase activity;GO:0016679//oxidoreductase activity, acting on diphenols and related substances as donors;GO:0016682//oxidoreductase activity, acting on diphenols and related substances as donors, oxygen as acceptor;	GO:0044699//single-organism process;GO:0044710//single-organism metabolic process;GO:0055114//oxidation-reduction process;
HORVU0Hr1G005480	0	0	1.24106	1.05987	0	0	0	0	unknown protein; BEST Arabidopsis thaliana protein match is: unknown protein .	-	-	-
HORVU0Hr1G005500	17.6796	13.6598	9.23763	8.95231	3.94656	4.31484	2.90061	3.30499	Small subunit ribosomal protein	GO:0005623//cell;GO:0044464//cell part;GO:0005622//intracellular;GO:0044424//intracellular part;GO:0043229//intracellular organelle;GO:0043226//organelle;GO:0005737//cytoplasm;GO:0032991//macromolecular complex;GO:0044444//cytoplasmic part;GO:0043232//intracellular non-membrane-bounded organelle;GO:0043228//non-membrane-bounded organelle;GO:1990904//ribonucleoprotein complex;GO:0030529//intracell…	GO:0005198//structural molecule activity;GO:0003735//structural constituent of ribosome;	GO:0008152//metabolic process;GO:0071704//organic substance metabolic process;GO:0044238//primary metabolic process;GO:0006807//nitrogen compound metabolic process;GO:0009058//biosynthetic process;GO:0034641//cellular nitrogen compound metabolic process;GO:0044249//cellular biosynthetic process;GO:1901576//organic substance biosynthetic process;GO:0019538//protein metabolic process;GO:0010467//ge…
HORVU0Hr1G005510	0.166763	0.366362	2.93717	3.30189	1.62175	1.79453	0.856381	1.87847	cDNA clone:J013127I09, full insert sequence	-	-	-
HORVU0Hr1G005520	14.4534	21.3592	15.6154	14.405	6.77547	7.14296	11.3866	8.20881	Protein of unknown function (DUF581)	-	-	-
HORVU0Hr1G005570	2.9253	3.80836	5.81694	5.24386	1.69677	1.6042	0.858422	1.55374	Ribulose bisphosphate carboxylase/oxygenase activase 2, chloroplastic	-	GO:0000166//nucleotide binding;GO:1901265//nucleoside phosphate binding;GO:0035639//purine ribonucleoside triphosphate binding;GO:0097367//carbohydrate derivative binding;GO:0032553//ribonucleotide binding;GO:0017076//purine nucleotide binding;GO:0001883//purine nucleoside binding;GO:0001882//nucleoside binding;GO:0032549//ribonucleoside binding;GO:0032555//purine ribonucleotide binding;GO:003255…	-
HORVU0Hr1G005670	68.2163	60.5946	34.3271	34.3007	31.0378	26.7971	26.4052	27.8075	DNA-directed RNA polymerase D subunit 2b	-	GO:1901363//heterocyclic compound binding;GO:0097159//organic cyclic compound binding;GO:0003676//nucleic acid binding;GO:0016740//transferase activity;GO:0003677//DNA binding;GO:0016772//transferase activity, transferring phosphorus-containing groups;GO:0016779//nucleotidyltransferase activity;GO:0034062//RNA polymerase activity;GO:0003899//DNA-directed RNA polymerase activity;	GO:0044238//primary metabolic process;GO:0044237//cellular metabolic process;GO:0043170//macromolecule metabolic process;GO:0044260//cellular macromolecule metabolic process;GO:0006807//nitrogen compound metabolic process;GO:0009058//biosynthetic process;GO:1901360//organic cyclic compound metabolic process;GO:0034641//cellular nitrogen compound metabolic process;GO:0044249//cellular biosynthetic…
HORVU0Hr1G005690	852.835	366.347	33.7526	37.1091	0.0760843	0.0731127	0	0.128304	Protein of unknown function, DUF617	-	-	-
HORVU0Hr1G005750	1.14208	0.880364	2.14722	2.40971	2.12567	2.17882	1.97556	2.54905	unknown function	-	-	-
HORVU0Hr1G005860	38.4358	36.6209	38.2415	34.9347	3.72689	3.27703	10.0459	5.2305	Eukaryotic aspartyl protease family protein	-	GO:0016787//hydrolase activity;GO:0008233//peptidase activity;GO:0070011//peptidase activity, acting on L-amino acid peptides;GO:0004175//endopeptidase activity;GO:0004190//aspartic-type endopeptidase activity;GO:0070001//aspartic-type peptidase activity;	GO:0043170//macromolecule metabolic process;GO:0019538//protein metabolic process;GO:0006508//proteolysis;
HORVU0Hr1G005890	1.24062	1.05705	0.273824	0.297496	0.21964	0.197703	0.0775177	0.043759	HAD superfamily, subfamily IIIB acid phosphatase	-	GO:0003824//catalytic activity;GO:0016787//hydrolase activity;GO:0016788//hydrolase activity, acting on ester bonds;GO:0042578//phosphoric ester hydrolase activity;GO:0016791//phosphatase activity;GO:0003993//acid phosphatase activity;	-
HORVU0Hr1G005900	2.03251	2.60045	2.02841	2.06729	0.798626	0.595423	0.479891	0.12384	Cytochrome P450 superfamily protein	-	GO:0043167//ion binding;GO:0043169//cation binding;GO:0046872//metal ion binding;GO:0046914//transition metal ion binding;GO:0016491//oxidoreductase activity;GO:0005506//iron ion binding;GO:0020037//heme binding;GO:0016705//oxidoreductase activity, acting on paired donors, with incorporation or reduction of molecular oxygen;GO:0046906//tetrapyrrole binding;	GO:0044710//single-organism metabolic process;GO:0055114//oxidation-reduction process;
HORVU0Hr1G005920	0.80824	0.861854	0.928629	1.14382	0.426223	0.409576	0.218451	0.704666	Pentatricopeptide repeat-containing protein	-	GO:0005488//binding;GO:0005515//protein binding;	-
HORVU0Hr1G005960	11.8127	14.4535	10.9889	8.77092	18.3195	16.0568	15.0139	16.1436	Chromosome 3B, genomic scaffold, cultivar Chinese Spring	-	-	-
HORVU0Hr1G006020	10.1067	10.4268	7.11937	6.9221	3.9337	3.51006	2.44816	2.4639	Ribosomal protein L6 family	GO:0005623//cell;GO:0044464//cell part;GO:0005622//intracellular;GO:0044424//intracellular part;GO:0043229//intracellular organelle;GO:0043226//organelle;GO:0005737//cytoplasm;GO:0032991//macromolecular complex;GO:0044444//cytoplasmic part;GO:0043232//intracellular non-membrane-bounded organelle;GO:0043228//non-membrane-bounded organelle;GO:1990904//ribonucleoprotein complex;GO:0030529//intracell…	GO:1901363//heterocyclic compound binding;GO:0097159//organic cyclic compound binding;GO:0003676//nucleic acid binding;GO:0003723//RNA binding;GO:0005198//structural molecule activity;GO:0003735//structural constituent of ribosome;GO:0019843//rRNA binding;	GO:0009987//cellular process;GO:0071704//organic substance metabolic process;GO:0044238//primary metabolic process;GO:0044237//cellular metabolic process;GO:0043170//macromolecule metabolic process;GO:0044260//cellular macromolecule metabolic process;GO:0006807//nitrogen compound metabolic process;GO:0009058//biosynthetic process;GO:0034641//cellular nitrogen compound metabolic process;GO:0044249…
HORVU0Hr1G006240	2.50581	2.34122	2.6365	2.00656	1.04401	0.954298	0.887459	0.601169	unknown function	-	-	-
HORVU0Hr1G006250	12.1701	12.3104	9.90414	9.50257	7.37933	7.01673	4.10654	5.01825	unknown protein; Has 1807 Blast hits to 1807 proteins in 277 species: Archae - 0; Bacteria - 0; Metazoa - 736; Fungi - 347; Plants - 385; Viruses - 0; Other Eukaryotes - 339 (source: NCBI BLink).	-	-	-
HORVU0Hr1G006630	21.0515	21.8557	25.9716	24.9406	16.0547	15.5115	11.657	14.1843	Exocyst complex component 6	GO:0005623//cell;GO:0044464//cell part;GO:0005622//intracellular;GO:0044424//intracellular part;GO:0005737//cytoplasm;GO:0032991//macromolecular complex;GO:0043234//protein complex;GO:0044444//cytoplasmic part;GO:0071944//cell periphery;GO:0099023//tethring complex;GO:0099568//cytoplasmic region;GO:0005938//cell cortex;GO:0000145//exocyst;GO:0044448//cell cortex part;	-	GO:0009987//cellular process;GO:0044699//single-organism process;GO:0044763//single-organism cellular process;GO:0051179//localization;GO:0051234//establishment of localization;GO:0006810//transport;GO:0016192//vesicle-mediated transport;GO:1902578//single-organism localization;GO:0044765//single-organism transport;GO:0046903//secretion;GO:0032940//secretion by cell;GO:0006887//exocytosis;GO:0022…
HORVU0Hr1G006640	3.39421	3.62597	3.58286	3.77928	2.75668	2.80231	1.794	2.05175	WD40 repeat-containing protein SMU1	-	GO:0005515//protein binding;	-
HORVU0Hr1G006680	1.41979	2.09556	3.66951	4.06787	2.88018	1.64566	1.673	1.57524	CRS2-associated factor 2, chloroplastic	-	-	-
HORVU0Hr1G006740	14.8895	13.268	7.55299	8.09577	3.06684	3.82321	2.45547	2.98191	phosphate transporter 2	-	-	-
HORVU0Hr1G006750	8.00488	9.13018	10.333	11.221	3.67418	4.09238	1.16411	1.59592	Werner syndrome-like exonuclease	-	GO:0005488//binding;GO:0003824//catalytic activity;GO:1901363//heterocyclic compound binding;GO:0097159//organic cyclic compound binding;GO:0003676//nucleic acid binding;GO:0016787//hydrolase activity;GO:0016788//hydrolase activity, acting on ester bonds;GO:0004518//nuclease activity;GO:0004527//exonuclease activity;GO:0008408//3'-5' exonuclease activity;	GO:0008152//metabolic process;GO:0009987//cellular process;GO:0071704//organic substance metabolic process;GO:0044238//primary metabolic process;GO:0044237//cellular metabolic process;GO:0006807//nitrogen compound metabolic process;GO:1901360//organic cyclic compound metabolic process;GO:0034641//cellular nitrogen compound metabolic process;GO:0006725//cellular aromatic compound metabolic process…
HORVU0Hr1G006790	2.587	2.10496	1.06959	1.43339	0.457425	0.879118	0.11809	0.457112	ERI1 exoribonuclease 2	-	GO:0005488//binding;GO:0003676//nucleic acid binding;	-
HORVU0Hr1G006800	24.9345	34.7802	26.2568	24.1592	10.5972	11.9125	6.50397	9.51597	GDSL esterase/lipase	-	-	-
HORVU0Hr1G006810	0.446903	0.174543	1.01994	0.830244	2.00184	1.56929	1.53	1.53983	myb domain protein 5	-	GO:1901363//heterocyclic compound binding;GO:0097159//organic cyclic compound binding;GO:0003676//nucleic acid binding;GO:0003677//DNA binding;	-
HORVU0Hr1G006830	2.87448	1.47234	0.607862	1.03669	0.55547	0.934106	4.67847	4.21521	Chromosome 3B, genomic scaffold, cultivar Chinese Spring	-	-	-
HORVU0Hr1G007110	1.34726	1.51402	1.16029	1.91383	1.25851	1.00779	0.765832	1.01061	Lung seven transmembrane receptor family protein	GO:0016020//membrane;GO:0044425//membrane part;GO:0031224//intrinsic component of membrane;GO:0016021//integral component of membrane;	-	-
HORVU0Hr1G007170	0	0	29.3917	17.0441	26.8822	31.548	5.29472	15.8925	undescribed protein	-	-	GO:0050896//response to stimulus;GO:0006950//response to stress;GO:0006952//defense response;
HORVU0Hr1G007280	1.03272	2.21838	1.43465	1.3127	1.58255	1.1698	0.565693	1.77916	unknown protein; BEST Arabidopsis thaliana protein match is: unknown protein .	-	-	-
HORVU0Hr1G007340	0.480281	0.413777	0.224269	0.469607	0.765959	0.736043	9.40133	5.20413	Progesterone 5 beta reductase	-	-	-
HORVU0Hr1G007360	12.9361	17.6583	52.0106	52.3706	19.3269	18.9915	7.32048	14.5977	Chlorophyllide a oxygenase, chloroplastic	-	GO:0005488//binding;GO:0043167//ion binding;GO:0043169//cation binding;GO:0046872//metal ion binding;GO:0046914//transition metal ion binding;GO:0016491//oxidoreductase activity;GO:0051540//metal cluster binding;GO:0051536//iron-sulfur cluster binding;GO:0005506//iron ion binding;GO:0051537//2 iron, 2 sulfur cluster binding;GO:0016701//oxidoreductase activity, acting on single donors with incorpo…	GO:0044699//single-organism process;GO:0044710//single-organism metabolic process;GO:0055114//oxidation-reduction process;
HORVU0Hr1G007370	0.397754	0.16182	0.0657803	0.064819	51.9266	49.8234	6.44553	12.2114	UDP-Glycosyltransferase superfamily protein	-	GO:0016740//transferase activity;GO:0016757//transferase activity, transferring glycosyl groups;GO:0016758//transferase activity, transferring hexosyl groups;	-
HORVU0Hr1G007380	6.87577	6.65527	4.64711	4.74691	3.2965	3.3198	3.2986	3.38978	RNA-binding KH domain-containing protein	-	GO:1901363//heterocyclic compound binding;GO:0097159//organic cyclic compound binding;GO:0003676//nucleic acid binding;GO:0003723//RNA binding;	-
HORVU0Hr1G007680	14.4154	12.4917	6.69814	5.70576	2.45084	2.81044	1.23379	1.57971	inositol polyphosphate 5-phosphatase 11	-	-	GO:0044699//single-organism process;GO:0044763//single-organism cellular process;GO:0044710//single-organism metabolic process;GO:0006793//phosphorus metabolic process;GO:0006796//phosphate-containing compound metabolic process;GO:0006629//lipid metabolic process;GO:0019637//organophosphate metabolic process;GO:0044255//cellular lipid metabolic process;GO:0006644//phospholipid metabolic process;G…
HORVU0Hr1G007690	12.8364	9.30516	5.33421	4.9672	2.39349	2.48506	0.703137	1.18561	unknown protein; Has 2862 Blast hits to 2331 proteins in 349 species: Archae - 6; Bacteria - 408; Metazoa - 833; Fungi - 223; Plants - 134; Viruses - 7; Other Eukaryotes - 1251 (source: NCBI BLink).	-	-	-
HORVU0Hr1G007860	13.4895	14.4646	17.0374	16.9606	19.6071	16.923	12.078	12.077	ATP-dependent RNA helicase, putative	-	GO:0036094//small molecule binding;GO:0000166//nucleotide binding;GO:1901265//nucleoside phosphate binding;GO:0003676//nucleic acid binding;GO:0016787//hydrolase activity;GO:0035639//purine ribonucleoside triphosphate binding;GO:0097367//carbohydrate derivative binding;GO:0032553//ribonucleotide binding;GO:0017076//purine nucleotide binding;GO:0001883//purine nucleoside binding;GO:0001882//nucleo…	-
HORVU0Hr1G007930	9.86264	6.65406	5.61642	3.81296	3.68189	3.98839	3.44781	3.98877	DNA binding protein	-	-	-
HORVU0Hr1G008030	1.73408	1.97863	1.45058	1.59696	0.879435	1.17627	0.759347	1.01541	ATP-dependent DNA helicase Q1	-	GO:0005488//binding;GO:0036094//small molecule binding;GO:0000166//nucleotide binding;GO:1901265//nucleoside phosphate binding;GO:0003676//nucleic acid binding;GO:0016787//hydrolase activity;GO:0035639//purine ribonucleoside triphosphate binding;GO:0097367//carbohydrate derivative binding;GO:0032553//ribonucleotide binding;GO:0017076//purine nucleotide binding;GO:0001883//purine nucleoside bindin…	GO:0043170//macromolecule metabolic process;GO:0044260//cellular macromolecule metabolic process;GO:0006807//nitrogen compound metabolic process;GO:1901360//organic cyclic compound metabolic process;GO:0034641//cellular nitrogen compound metabolic process;GO:0006725//cellular aromatic compound metabolic process;GO:0046483//heterocycle metabolic process;GO:0006139//nucleobase-containing compound m…
HORVU0Hr1G008050	5.75478	4.65784	2.9303	2.66537	2.94551	4.20282	3.3182	4.71628	unknown function	-	-	-
HORVU0Hr1G008280	18.6126	22.5713	25.4789	26.2714	30.0705	27.7952	15.356	17.8933	RNA-binding protein 1	-	GO:1901363//heterocyclic compound binding;GO:0097159//organic cyclic compound binding;GO:0036094//small molecule binding;GO:0000166//nucleotide binding;GO:1901265//nucleoside phosphate binding;GO:0003676//nucleic acid binding;	-
HORVU0Hr1G008360	3.1013	2.78564	2.80228	3.20178	1.37516	1.52424	0.838324	1.10975	Thioredoxin superfamily protein	-	-	-
HORVU0Hr1G008470	11.6946	12.8943	11.0606	12.1459	8.03955	9.69439	5.52367	6.94773	SEC12-like protein 2	-	-	-
HORVU0Hr1G008550	9.8137	15.416	28.203	28.9429	14.785	13.6565	8.64016	11.8871	ABC transporter ATP-binding protein uup	-	GO:0036094//small molecule binding;GO:0000166//nucleotide binding;GO:1901265//nucleoside phosphate binding;GO:0016787//hydrolase activity;GO:0035639//purine ribonucleoside triphosphate binding;GO:0097367//carbohydrate derivative binding;GO:0032553//ribonucleotide binding;GO:0017076//purine nucleotide binding;GO:0001883//purine nucleoside binding;GO:0001882//nucleoside binding;GO:0032549//ribonucl…	-
HORVU0Hr1G008580	7.38036	7.98312	10.8363	10.2946	6.35493	5.92385	2.9294	3.53018	Disease resistance protein	-	GO:0005515//protein binding;GO:1901363//heterocyclic compound binding;GO:0097159//organic cyclic compound binding;GO:0036094//small molecule binding;GO:0000166//nucleotide binding;GO:1901265//nucleoside phosphate binding;GO:0097367//carbohydrate derivative binding;GO:0032553//ribonucleotide binding;GO:0017076//purine nucleotide binding;GO:0001883//purine nucleoside binding;GO:0001882//nucleoside …	-
HORVU0Hr1G008590	5.41351	6.36551	4.79752	4.66455	2.06142	2.47614	2.00742	2.11303	Cyclin-B1-5	-	-	-
HORVU0Hr1G008620	4.49204	4.40713	3.6716	3.54755	2.35056	2.4993	2.13429	1.93184	inositol polyphosphate 5-phosphatase I	-	GO:0005515//protein binding;	GO:0044237//cellular metabolic process;GO:0044699//single-organism process;GO:0044763//single-organism cellular process;GO:0044710//single-organism metabolic process;GO:0006793//phosphorus metabolic process;GO:0006796//phosphate-containing compound metabolic process;GO:0006629//lipid metabolic process;GO:0019637//organophosphate metabolic process;GO:0044255//cellular lipid metabolic process;GO:00…
HORVU0Hr1G008640	3.20698	3.57389	6.44314	6.3933	4.76881	4.05627	1.41218	1.57684	Tryptophan/tyrosine permease	-	-	GO:0044699//single-organism process;GO:0051179//localization;GO:0051234//establishment of localization;GO:0006810//transport;GO:0071702//organic substance transport;GO:0055085//transmembrane transport;GO:1902578//single-organism localization;GO:0044765//single-organism transport;GO:0071705//nitrogen compound transport;GO:0015849//organic acid transport;GO:1905039//carboxylic acid transmembrane tr…
HORVU0Hr1G008650	2.05407	2.2947	3.0665	3.61878	3.33746	2.725	2.61016	2.15806	patatin-like protein 6	-	-	-
HORVU0Hr1G008670	2.11882	2.65656	4.92166	4.47306	4.39921	4.17285	3.36317	2.96744	PATATIN-like protein 6	-	-	GO:0044710//single-organism metabolic process;GO:0006629//lipid metabolic process;
HORVU0Hr1G008690	29.4036	28.921	30.4508	29.8933	28.2632	29.0833	16.269	18.3058	TOPLESS-related 1	-	-	-
HORVU0Hr1G008700	33.2253	40.5289	40.5182	40.3055	31.0915	28.3867	22.5013	22.714	RING/U-box superfamily protein	-	-	-
HORVU0Hr1G008740	20.8288	26.9293	24.7404	25.8335	27.9874	28.5679	16.5098	19.4986	Chorismate synthase	-	GO:0016829//lyase activity;GO:0016835//carbon-oxygen lyase activity;GO:0016838//carbon-oxygen lyase activity, acting on phosphates;	GO:0044699//single-organism process;GO:0006807//nitrogen compound metabolic process;GO:0009058//biosynthetic process;GO:0044763//single-organism cellular process;GO:1901360//organic cyclic compound metabolic process;GO:0044249//cellular biosynthetic process;GO:1901576//organic substance biosynthetic process;GO:0006725//cellular aromatic compound metabolic process;GO:0044710//single-organism metab…
HORVU0Hr1G008780	17.2486	16.2503	27.1253	26.3287	8.93668	9.22917	14.5594	12.6849	beta-galactosidase 8	-	GO:0016787//hydrolase activity;GO:0016798//hydrolase activity, acting on glycosyl bonds;GO:0004553//hydrolase activity, hydrolyzing O-glycosyl compounds;	GO:0005975//carbohydrate metabolic process;
HORVU0Hr1G008790	7.65457	7.39018	7.07522	7.38193	7.9106	8.2711	4.89524	5.76046	Protein CHAPERONE-LIKE PROTEIN OF POR1, chloroplastic	-	-	-
HORVU0Hr1G008850	5.49307	6.71904	4.28265	4.58895	3.13082	3.35042	4.19514	4.3397	ACT domain repeat 8	-	GO:0043167//ion binding;GO:0043168//anion binding;GO:0031406//carboxylic acid binding;GO:0016597//amino acid binding;	-
HORVU0Hr1G008860	5.19963	5.91757	4.80295	5.07082	3.9716	4.59974	3.03572	3.86307	Autophagy-related protein 9	-	-	-
HORVU0Hr1G008870	1.18405	0.952091	3.29434	2.88299	4.5156	4.52332	0.826628	1.66142	alcohol dehydrogenase 1	-	-	GO:0044699//single-organism process;GO:0044710//single-organism metabolic process;GO:0055114//oxidation-reduction process;
HORVU0Hr1G008880	1.29596	1.12525	1.12197	1.08006	0.738192	0.650247	0.339459	0.547502	Partner of Y14 and mago	-	-	-
HORVU0Hr1G008920	1.3367	1.30516	0.331594	1.30699	0.590877	0.567799	0.457627	0	undescribed protein	-	-	-
HORVU0Hr1G008940	4.07647	3.80098	3.58947	4.327	3.3983	2.70398	1.8608	1.80073	heat shock factor 3	-	-	-
HORVU0Hr1G008950	2.03792	0.768796	0.582142	0.407582	0.618761	0.402225	0.972539	0.797928	Branched-chain-amino-acid aminotransferase 6	-	GO:0003824//catalytic activity;GO:0016740//transferase activity;GO:0016769//transferase activity, transferring nitrogenous groups;GO:0008483//transaminase activity;	GO:0008152//metabolic process;GO:0009987//cellular process;GO:0071704//organic substance metabolic process;GO:0044237//cellular metabolic process;GO:0044699//single-organism process;GO:0006807//nitrogen compound metabolic process;GO:0044763//single-organism cellular process;GO:0044710//single-organism metabolic process;GO:0044281//small molecule metabolic process;GO:1901564//organonitrogen compou…
HORVU0Hr1G008970	1.0545	1.10316	0.373699	1.03107	0.710299	0.0853196	0.206294	0.299452	Mitochondrial processing peptidase beta subunit family protein	-	GO:0043167//ion binding;GO:0043169//cation binding;GO:0046872//metal ion binding;	-
HORVU0Hr1G008980	0.657237	0.447717	0.909992	1.21054	0.666633	0.986865	0.460483	0.465874	Mitochondrial-processing peptidase subunit beta	-	GO:0016787//hydrolase activity;GO:0043167//ion binding;GO:0043169//cation binding;GO:0046872//metal ion binding;GO:0008233//peptidase activity;GO:0070011//peptidase activity, acting on L-amino acid peptides;GO:0004175//endopeptidase activity;GO:0008237//metallopeptidase activity;GO:0004222//metalloendopeptidase activity;	GO:0006508//proteolysis;
HORVU0Hr1G009060	2.8572	1.8651	1.35083	1.53627	0.634275	0.438841	0.5158	0.59898	alpha/beta-Hydrolases superfamily protein	-	-	-
HORVU0Hr1G009080	0.644124	0.801051	1.06973	1.01432	0.59943	0.606739	0.362116	0.458251	Copper-transporting ATPase 2	GO:0016020//membrane;GO:0044425//membrane part;GO:0031224//intrinsic component of membrane;GO:0016021//integral component of membrane;	GO:1901363//heterocyclic compound binding;GO:0097159//organic cyclic compound binding;GO:0036094//small molecule binding;GO:0000166//nucleotide binding;GO:1901265//nucleoside phosphate binding;GO:0016787//hydrolase activity;GO:0043167//ion binding;GO:0043169//cation binding;GO:0046872//metal ion binding;GO:0016817//hydrolase activity, acting on acid anhydrides;GO:0016818//hydrolase activity, acti…	GO:0051179//localization;GO:0051234//establishment of localization;GO:0006810//transport;GO:0006811//ion transport;GO:0006812//cation transport;
HORVU0Hr1G009120	2.0291	1.8072	2.89771	2.57385	2.0848	2.06549	1.16405	1.23549	Hydrolase, alpha/beta fold family protein, expressed	-	-	-
HORVU0Hr1G009140	3.65985	4.49522	9.75627	8.93208	1.81468	2.35249	0.875089	1.71293	YGGT family protein	GO:0016020//membrane;	-	-
HORVU0Hr1G009150	3.34353	2.90849	5.86631	7.10313	1.59443	1.15342	0.936552	1.08759	alpha/beta-Hydrolases superfamily protein	-	-	-
HORVU0Hr1G009170	5.58612	7.45422	6.22046	5.64404	8.66998	8.33135	6.96978	6.41578	undescribed protein	-	-	-
HORVU0Hr1G009280	11.1074	9.46686	12.8453	13.4129	7.56701	8.78007	7.00348	8.15407	unknown protein; BEST Arabidopsis thaliana protein match is: unknown protein .	-	GO:0005488//binding;GO:0005515//protein binding;	-
HORVU0Hr1G009370	3.18121	3.71011	0.964529	0.864031	0.20833	0.700676	0	0.351316	unknown protein; BEST Arabidopsis thaliana protein match is: unknown protein .	-	GO:0003824//catalytic activity;GO:0016740//transferase activity;GO:0016757//transferase activity, transferring glycosyl groups;GO:0016763//transferase activity, transferring pentosyl groups;GO:0003950//NAD+ ADP-ribosyltransferase activity;	-
HORVU0Hr1G009380	5.29101	6.48028	3.59747	4.573	2.85569	2.74416	1.8546	1.69441	Plant protein of unknown function (DUF863)	-	-	-
HORVU0Hr1G009530	4.64239	4.00729	4.80682	5.39443	1.90342	1.60045	1.84272	1.51575	unknown function	-	-	-
HORVU0Hr1G009540	0.567655	0.83139	1.97145	1.94264	2.34199	1.60751	0.777359	0.752266	undescribed protein	-	-	-
HORVU0Hr1G009550	6.35499	8.69984	6.16506	5.61587	4.54358	4.39086	4.27656	4.23981	PPPDE putative thiol peptidase family protein	-	-	-
HORVU0Hr1G009560	2.7572	3.51254	2.13067	1.95348	0.65296	0.627457	0.170464	0.354666	H(+)-ATPase 11	GO:0016020//membrane;GO:0044425//membrane part;GO:0031224//intrinsic component of membrane;GO:0016021//integral component of membrane;	GO:1901363//heterocyclic compound binding;GO:0097159//organic cyclic compound binding;GO:0036094//small molecule binding;GO:0000166//nucleotide binding;GO:1901265//nucleoside phosphate binding;GO:0016787//hydrolase activity;GO:0043167//ion binding;GO:0043169//cation binding;GO:0046872//metal ion binding;GO:0016817//hydrolase activity, acting on acid anhydrides;GO:0016818//hydrolase activity, acti…	GO:0009987//cellular process;GO:0071704//organic substance metabolic process;GO:0044238//primary metabolic process;GO:0044237//cellular metabolic process;GO:0044699//single-organism process;GO:0006807//nitrogen compound metabolic process;GO:0009058//biosynthetic process;GO:0044763//single-organism cellular process;GO:1901360//organic cyclic compound metabolic process;GO:0034641//cellular nitrogen…
HORVU0Hr1G009600	0.262932	0.385092	0.913156	1.54253	0.464908	0.8935	1.98036	0.348442	undescribed protein	-	-	-
HORVU0Hr1G009740	9.2521	8.41939	8.79908	9.99215	5.7278	5.83407	5.47332	4.84883	fatty acid hydroxylase 1	-	GO:0043167//ion binding;GO:0043169//cation binding;GO:0046872//metal ion binding;GO:0046914//transition metal ion binding;GO:0016491//oxidoreductase activity;GO:0005506//iron ion binding;	GO:0009987//cellular process;GO:0071704//organic substance metabolic process;GO:0044238//primary metabolic process;GO:0044237//cellular metabolic process;GO:0044699//single-organism process;GO:0009058//biosynthetic process;GO:0044763//single-organism cellular process;GO:0044249//cellular biosynthetic process;GO:1901576//organic substance biosynthetic process;GO:0044710//single-organism metabolic …
HORVU0Hr1G009910	14.3134	15.3946	21.073	21.8911	9.11493	7.40782	4.61865	6.97687	Pyruvate dehydrogenase E1 component subunit beta	-	GO:0003824//catalytic activity;	GO:0008152//metabolic process;
HORVU0Hr1G010000	17.6039	15.4535	9.92568	9.50716	5.66289	6.13125	10.6116	8.52487	Core-2/I-branching beta-1,6-N-acetylglucosaminyltransferase family protein	GO:0016020//membrane;	GO:0016740//transferase activity;GO:0016757//transferase activity, transferring glycosyl groups;GO:0016758//transferase activity, transferring hexosyl groups;GO:0008194//UDP-glycosyltransferase activity;GO:0008375//acetylglucosaminyltransferase activity;	-
HORVU0Hr1G010010	0	0	1.77831	1.40186	1.99183	1.74003	0	0.610711	undescribed protein	-	-	-
HORVU0Hr1G010020	1.46154	1.4773	1.99154	2.27441	1.50444	1.06094	0.704738	0.777468	Ubiquitin carboxyl-terminal hydrolase family protein	-	-	-
HORVU0Hr1G010260	6.5414	6.26743	4.36777	4.20812	3.3404	3.70022	3.36621	3.50647	unknown function	-	GO:0003676//nucleic acid binding;GO:0003677//DNA binding;	-
HORVU0Hr1G010340	1.26161	1.12394	1.16963	0.846394	0.868414	0.886653	0.756647	0.62239	undescribed protein	-	-	-
HORVU0Hr1G010360	3.1444	2.07904	1.32666	1.06519	0.32104	0.308501	0.339056	0.0656223	Zinc finger CCCH domain-containing protein 62	-	GO:0043167//ion binding;GO:0043169//cation binding;GO:0046872//metal ion binding;	-
HORVU0Hr1G010490	2.52106	2.46157	2.18889	2.77316	1.30015	2.67722	2.15774	1.77488	Oxysterol-binding protein-related protein 1A	-	-	-
HORVU0Hr1G010590	2.04843	2.19304	1.62609	2.10187	7.94843	7.96011	7.40563	7.72228	Regulation of nuclear pre-mRNA domain-containing protein 1B	-	-	-
HORVU0Hr1G010600	0.264555	0.322891	0.393768	0.323345	3.19648	3.82082	1.26801	3.06769	Calcium-dependent protein kinase 5	-	-	-
HORVU0Hr1G010640	1.70363	1.92436	2.02194	2.44966	2.16571	2.23247	3.93406	3.85133	Late embryogenesis abundant (LEA) hydroxyproline-rich glycoprotein family	-	-	-
HORVU0Hr1G010660	4.15468	3.31627	2.55507	2.47139	1.43385	1.27048	0.540828	0.4815	Non-structural maintenance of chromosomes element 1 homolog	GO:0005623//cell;GO:0044464//cell part;GO:0005622//intracellular;GO:0044424//intracellular part;GO:0043229//intracellular organelle;GO:0043226//organelle;GO:0044422//organelle part;GO:0044446//intracellular organelle part;GO:0032991//macromolecular complex;GO:0043234//protein complex;GO:0043232//intracellular non-membrane-bounded organelle;GO:0043228//non-membrane-bounded organelle;GO:0005694//ch…	-	GO:0044260//cellular macromolecule metabolic process;GO:0006807//nitrogen compound metabolic process;GO:1901360//organic cyclic compound metabolic process;GO:0034641//cellular nitrogen compound metabolic process;GO:0006725//cellular aromatic compound metabolic process;GO:0046483//heterocycle metabolic process;GO:0006139//nucleobase-containing compound metabolic process;GO:0090304//nucleic acid me…
HORVU0Hr1G010750	4.02555	4.47303	3.53989	3.21177	3.46987	3.27915	2.02888	2.81591	UV radiation resistance-associated gene protein	-	-	-
HORVU0Hr1G010760	1.87996	2.23248	2.3444	2.25218	0.588951	0.431655	0.487059	0.471337	unknown function	-	-	-
HORVU0Hr1G010770	2.03609	2.44431	2.94774	3.06785	4.28869	3.13815	2.9711	2.87519	undescribed protein	-	-	-
HORVU0Hr1G010790	13.8578	15.3182	13.1692	13.6362	9.04779	9.02182	6.24509	5.97966	unknown protein; Has 44 Blast hits to 44 proteins in 16 species: Archae - 0; Bacteria - 0; Metazoa - 0; Fungi - 0; Plants - 44; Viruses - 0; Other Eukaryotes - 0 (source: NCBI BLink).	-	-	-
HORVU0Hr1G010800	15.0554	15.6017	14.2011	14.282	9.1456	9.57282	3.60011	4.24866	Peroxisomal membrane 22 kDa (Mpv17/PMP22) family protein	GO:0016020//membrane;GO:0044425//membrane part;GO:0031224//intrinsic component of membrane;GO:0016021//integral component of membrane;	-	-
HORVU0Hr1G010810	12.4868	18.5635	10.272	11.4216	3.7985	4.15203	1.43417	3.14941	VQ motif family protein, expressed	-	-	-
HORVU0Hr1G010870	17.2696	18.4647	21.4456	18.8495	19.2995	17.9452	12.1737	12.4292	Nucleotide-sugar transporter family protein	-	-	-
HORVU0Hr1G010910	16.7407	6.16311	0.975806	1.02863	0.215667	0	0	0.0606148	NifU-like protein 4, mitochondrial	-	GO:0005488//binding;GO:0043167//ion binding;GO:0043169//cation binding;GO:0046872//metal ion binding;GO:0046914//transition metal ion binding;GO:0051540//metal cluster binding;GO:0051536//iron-sulfur cluster binding;GO:0005506//iron ion binding;	GO:0009058//biosynthetic process;GO:0044249//cellular biosynthetic process;GO:0071840//cellular component organization or biogenesis;GO:0016043//cellular component organization;GO:0044085//cellular component biogenesis;GO:0051186//cofactor metabolic process;GO:0022607//cellular component assembly;GO:0051188//cofactor biosynthetic process;GO:0006790//sulfur compound metabolic process;GO:0031163//m…
HORVU0Hr1G011310	4.26906	5.31256	4.58909	4.76757	2.68881	2.77343	1.28959	1.41436	Xaa-Pro dipeptidase	-	-	-
HORVU0Hr1G011450	2.01376	0.940374	0.347514	0.256826	0.206415	0.446294	0.239798	0.696173	Stress responsive A/B Barrel Domain	-	-	-
HORVU0Hr1G011510	1.31476	0.686275	0.287178	0.250641	0.292418	0.477694	0.781334	0.41641	30S ribosomal protein S3	GO:0005623//cell;GO:0044464//cell part;GO:0005622//intracellular;GO:0044424//intracellular part;GO:0043229//intracellular organelle;GO:0043226//organelle;GO:0005737//cytoplasm;GO:0032991//macromolecular complex;GO:0044444//cytoplasmic part;GO:0043232//intracellular non-membrane-bounded organelle;GO:0043228//non-membrane-bounded organelle;GO:1990904//ribonucleoprotein complex;GO:0030529//intracell…	GO:0005198//structural molecule activity;GO:0003735//structural constituent of ribosome;	GO:0006807//nitrogen compound metabolic process;GO:0009058//biosynthetic process;GO:0034641//cellular nitrogen compound metabolic process;GO:0044249//cellular biosynthetic process;GO:1901576//organic substance biosynthetic process;GO:0019538//protein metabolic process;GO:0010467//gene expression;GO:0044267//cellular protein metabolic process;GO:0044271//cellular nitrogen compound biosynthetic pro…
HORVU0Hr1G011620	3.89618	1.96771	1.19982	2.10184	2.05881	1.67403	1.28788	0.890221	cellulose synthase-like D5	-	-	-
HORVU0Hr1G011840	7.3706	11.754	15.7875	16.325	13.7491	14.0703	5.90493	6.40847	unknown function	-	-	GO:0050896//response to stimulus;GO:0006950//response to stress;
HORVU0Hr1G011860	4.99173	4.90661	4.46849	4.09568	2.42938	2.07679	1.32867	1.56954	Peroxisomal membrane 22 kDa (Mpv17/PMP22) family protein	GO:0016020//membrane;GO:0044425//membrane part;GO:0031224//intrinsic component of membrane;GO:0016021//integral component of membrane;	-	-
HORVU0Hr1G011940	127.409	114.315	82.5443	78.91	79.9177	88.9852	50.798	50.1943	40S ribosomal protein S29	GO:0005623//cell;GO:0044464//cell part;GO:0005622//intracellular;GO:0044424//intracellular part;GO:0043229//intracellular organelle;GO:0043226//organelle;GO:0005737//cytoplasm;GO:0044422//organelle part;GO:0044446//intracellular organelle part;GO:0032991//macromolecular complex;GO:0044444//cytoplasmic part;GO:0043232//intracellular non-membrane-bounded organelle;GO:0043228//non-membrane-bounded o…	GO:1901363//heterocyclic compound binding;GO:0097159//organic cyclic compound binding;GO:0003676//nucleic acid binding;GO:0003723//RNA binding;GO:0005198//structural molecule activity;GO:0003735//structural constituent of ribosome;	GO:0008152//metabolic process;GO:0009987//cellular process;GO:0071704//organic substance metabolic process;GO:0044238//primary metabolic process;GO:0044237//cellular metabolic process;GO:0043170//macromolecule metabolic process;GO:0044260//cellular macromolecule metabolic process;GO:0006807//nitrogen compound metabolic process;GO:0009058//biosynthetic process;GO:0034641//cellular nitrogen compoun…
HORVU0Hr1G012050	2.27322	2.21958	1.53527	1.45465	1.76771	1.9683	1.41796	1.75073	undescribed protein	-	-	-
HORVU0Hr1G012140	12.2841	12.0427	9.62829	8.34713	4.09543	4.10413	6.55894	4.90019	Leucine-rich repeat receptor-like protein kinase family protein	-	-	-
HORVU0Hr1G012260	5.48373	4.7679	4.93611	3.72139	1.56216	1.89307	1.14431	1.47073	undescribed protein	-	-	-
HORVU0Hr1G012370	3.36902	3.28952	1.56007	1.93656	1.34784	1.4571	1.28622	1.02823	SWIB/MDM2 domain superfamily protein	-	GO:0005515//protein binding;	-
HORVU0Hr1G012410	8.58011	8.01279	7.02603	6.70136	4.73364	4.75235	3.705	4.394	Dehydrogenase/reductase SDR family member 4	-	GO:0016491//oxidoreductase activity;	-
HORVU0Hr1G012460	23.2213	31.0814	49.2985	52.7574	23.4306	21.604	17.7889	20.1092	Plastid-lipid-associated protein, chloroplastic	-	-	-
HORVU0Hr1G012490	3.26817	2.4573	1.47194	1.75276	0.42446	0.390148	0.155436	0.124485	Argonaute family protein	-	GO:0005515//protein binding;GO:1901363//heterocyclic compound binding;GO:0097159//organic cyclic compound binding;GO:0003676//nucleic acid binding;	-
HORVU0Hr1G012510	7.36807	6.01444	6.55889	6.59044	5.45973	5.70271	5.28832	5.47867	Phosphoinositide phospholipase C 6	-	GO:0016787//hydrolase activity;GO:0016788//hydrolase activity, acting on ester bonds;GO:0042578//phosphoric ester hydrolase activity;GO:0016298//lipase activity;GO:0008081//phosphoric diester hydrolase activity;GO:0004620//phospholipase activity;GO:0004435//phosphatidylinositol phospholipase C activity;GO:0004629//phospholipase C activity;	GO:0044763//single-organism cellular process;GO:0044710//single-organism metabolic process;GO:0050789//regulation of biological process;GO:0065007//biological regulation;GO:0050794//regulation of cellular process;GO:0050896//response to stimulus;GO:0051716//cellular response to stimulus;GO:0006629//lipid metabolic process;GO:0007165//signal transduction;GO:0023052//signaling;GO:0044700//single or…
HORVU0Hr1G012520	2.13849	1.96963	1.27975	1.49816	0.623704	0.973933	0.558527	0.774227	DNA binding protein	-	-	-
HORVU0Hr1G012630	3.44676	3.20517	1.62864	2.05419	1.19954	1.36835	0.710257	1.14845	tRNA-specific adenosine deaminase	-	GO:0043167//ion binding;GO:0043169//cation binding;GO:0046872//metal ion binding;GO:0046914//transition metal ion binding;GO:0008270//zinc ion binding;	-
HORVU0Hr1G012710	1.94809	4.99071	7.31112	6.20473	3.0694	4.17302	0.898056	0.971311	BTB/POZ domain-containing protein	-	-	-
HORVU0Hr1G012850	0.0687929	0	1.09219	0.269056	37.7886	37.1699	58.5964	53.7877	unknown function	-	-	-
HORVU0Hr1G012860	28.3117	25.116	61.181	63.7622	14.8702	15.616	5.82404	9.52955	Alcohol dehydrogenase	-	GO:0016491//oxidoreductase activity;	GO:0044710//single-organism metabolic process;GO:0055114//oxidation-reduction process;
HORVU0Hr1G012910	9.72178	9.75976	4.2459	3.98303	0.887732	0.639795	0.914111	0.83924	RING finger protein 44	-	GO:0005515//protein binding;GO:0043167//ion binding;GO:0043169//cation binding;GO:0046872//metal ion binding;GO:0046914//transition metal ion binding;GO:0008270//zinc ion binding;	-
HORVU0Hr1G012930	5.1897	6.8458	2.69417	2.38596	1.86361	1.75189	4.09469	2.45949	undescribed protein	-	-	-
HORVU0Hr1G012940	0.469621	0.159492	0.0810424	0.119787	1.92549	1.91967	6.06759	4.87056	Alcohol dehydrogenase	-	GO:0003824//catalytic activity;GO:0043167//ion binding;GO:0043169//cation binding;GO:0046872//metal ion binding;GO:0046914//transition metal ion binding;GO:0008270//zinc ion binding;GO:0016491//oxidoreductase activity;	GO:0008152//metabolic process;GO:0044699//single-organism process;GO:0044710//single-organism metabolic process;GO:0055114//oxidation-reduction process;
HORVU0Hr1G012990	0.0120286	0.0117448	0.210864	0.211703	1.26666	1.4034	2.89362	2.77897	Flavin-containing monooxygenase family protein	-	GO:0003824//catalytic activity;GO:0016491//oxidoreductase activity;	GO:0044699//single-organism process;GO:0044710//single-organism metabolic process;GO:0055114//oxidation-reduction process;
HORVU0Hr1G013030	2.14596	2.03546	5.29306	4.91595	0.144549	0.625067	0.251891	0.162507	Early light-induced protein 1, chloroplastic	-	-	-
HORVU0Hr1G013040	3.42166	3.45883	2.23686	2.51905	1.21792	1.10956	0.863638	0.782414	Nef-associated protein 1	-	-	-
HORVU0Hr1G013070	0.422865	3.00626	0.410527	0.375473	0.183219	0.12428	0	0.0121165	cinnamoyl coa reductase	-	GO:0048037//cofactor binding;GO:0050662//coenzyme binding;	-
HORVU0Hr1G013120	6.00483	9.7144	6.1337	5.90016	3.05341	2.5007	1.24959	1.79438	unknown protein; Has 26 Blast hits to 26 proteins in 10 species: Archae - 0; Bacteria - 0; Metazoa - 0; Fungi - 0; Plants - 26; Viruses - 0; Other Eukaryotes - 0 (source: NCBI BLink).	-	-	-
HORVU0Hr1G013220	5.06844	4.98464	4.02489	4.35335	5.36932	5.31747	2.1395	2.43981	Glucose-6-phosphate isomerase	-	GO:0003824//catalytic activity;GO:0016853//isomerase activity;GO:0016860//intramolecular oxidoreductase activity;GO:0016861//intramolecular oxidoreductase activity, interconverting aldoses and ketoses;	GO:0008152//metabolic process;GO:0009987//cellular process;GO:0071704//organic substance metabolic process;GO:0044238//primary metabolic process;GO:0044237//cellular metabolic process;GO:0044699//single-organism process;GO:0006807//nitrogen compound metabolic process;GO:0009058//biosynthetic process;GO:0044763//single-organism cellular process;GO:1901360//organic cyclic compound metabolic process…
HORVU0Hr1G013340	2.15906	1.96156	1.59247	1.97561	0.979914	0.823936	0.505954	0.765034	Fructose-1,6-bisphosphatase, cytosolic	-	-	-
HORVU0Hr1G013740	9.79723	12.4244	7.55261	7.44223	2.9447	2.03384	0.160357	1.86217	unknown function	-	-	-
HORVU0Hr1G013770	9.27227	11.5392	13.5113	12.1035	8.42459	7.09022	5.43728	7.026	PRA1 (Prenylated rab acceptor) family protein	-	-	-
HORVU0Hr1G013830	1.79925	3.55522	9.53599	10.0136	3.22661	2.92672	1.09768	2.11319	Protein kinase superfamily protein	-	GO:0035639//purine ribonucleoside triphosphate binding;GO:0097367//carbohydrate derivative binding;GO:0032553//ribonucleotide binding;GO:0017076//purine nucleotide binding;GO:0001883//purine nucleoside binding;GO:0001882//nucleoside binding;GO:0032549//ribonucleoside binding;GO:0032555//purine ribonucleotide binding;GO:0032550//purine ribonucleoside binding;GO:0005524//ATP binding;GO:0030554//ade…	GO:0019538//protein metabolic process;GO:0044267//cellular protein metabolic process;GO:0043412//macromolecule modification;GO:0006464//cellular protein modification process;GO:0036211//protein modification process;GO:0006793//phosphorus metabolic process;GO:0006796//phosphate-containing compound metabolic process;GO:0016310//phosphorylation;GO:0006468//protein phosphorylation;
HORVU0Hr1G013850	60.0878	72.4889	65.3339	66.6521	59.9094	59.7509	27.1216	32.1809	Succinate dehydrogenase [ubiquinone] flavoprotein subunit, mitochondrial	-	GO:0005488//binding;GO:0016491//oxidoreductase activity;GO:0048037//cofactor binding;GO:0050662//coenzyme binding;GO:0016627//oxidoreductase activity, acting on the CH-CH group of donors;GO:0050660//flavin adenine dinucleotide binding;	GO:0044763//single-organism cellular process;GO:0044710//single-organism metabolic process;GO:0044281//small molecule metabolic process;GO:0006082//organic acid metabolic process;GO:0055114//oxidation-reduction process;GO:0006099//tricarboxylic acid cycle;GO:0009060//aerobic respiration;GO:0006091//generation of precursor metabolites and energy;GO:0015980//energy derivation by oxidation of organi…
HORVU0Hr1G013890	7.56085	11.6374	35.6131	34.5668	19.2142	17.532	7.5922	13.7614	Peroxisomal (S)-2-hydroxy-acid oxidase	-	GO:0016491//oxidoreductase activity;	-
HORVU0Hr1G013900	51.3828	79.295	284.071	280.275	122.232	114.788	38.7586	102.712	L-lactate dehydrogenase	-	GO:0036094//small molecule binding;GO:0000166//nucleotide binding;GO:1901265//nucleoside phosphate binding;GO:0097367//carbohydrate derivative binding;GO:0032553//ribonucleotide binding;GO:0016491//oxidoreductase activity;GO:0048037//cofactor binding;GO:0010181//FMN binding;	GO:0044710//single-organism metabolic process;GO:0055114//oxidation-reduction process;
HORVU0Hr1G013910	9.56861	7.02344	2.75546	2.45348	1.93246	2.57704	1.83265	0.798072	undescribed protein	-	-	-
HORVU0Hr1G013950	1.43359	0.693793	0.581375	0.743524	3.12995	3.60077	5.92369	6.06288	G-box binding factor 3	-	GO:0003676//nucleic acid binding;GO:0003677//DNA binding;GO:0003700//transcription factor activity, sequence-specific DNA binding;GO:0001071//nucleic acid binding transcription factor activity;GO:0043565//sequence-specific DNA binding;	GO:0006807//nitrogen compound metabolic process;GO:0009058//biosynthetic process;GO:1901360//organic cyclic compound metabolic process;GO:0034641//cellular nitrogen compound metabolic process;GO:0044249//cellular biosynthetic process;GO:1901576//organic substance biosynthetic process;GO:0006725//cellular aromatic compound metabolic process;GO:0046483//heterocycle metabolic process;GO:0006139//nuc…
HORVU0Hr1G014070	1.17452	1.31063	1.98602	1.71091	1.61054	1.58836	1.11604	0.810012	Leukotriene A-4 hydrolase homolog	-	GO:0016787//hydrolase activity;GO:0043167//ion binding;GO:0043169//cation binding;GO:0046872//metal ion binding;GO:0046914//transition metal ion binding;GO:0008270//zinc ion binding;GO:0008233//peptidase activity;GO:0070011//peptidase activity, acting on L-amino acid peptides;GO:0008237//metallopeptidase activity;	GO:0009987//cellular process;GO:0071704//organic substance metabolic process;GO:0044238//primary metabolic process;GO:0044237//cellular metabolic process;GO:0044699//single-organism process;GO:0009058//biosynthetic process;GO:0044763//single-organism cellular process;GO:0044249//cellular biosynthetic process;GO:1901576//organic substance biosynthetic process;GO:0044710//single-organism metabolic …
HORVU0Hr1G014110	9.7805	10.8237	8.09484	7.88386	5.56732	5.52042	3.83329	3.62827	SCAR-like protein 1	-	-	-
HORVU0Hr1G014150	4.88387	4.93772	6.41571	6.66063	9.70387	10.8681	4.88561	6.04377	Glucose-1-phosphate adenylyltransferase family protein	-	GO:0016740//transferase activity;GO:0016772//transferase activity, transferring phosphorus-containing groups;GO:0016779//nucleotidyltransferase activity;	GO:0009058//biosynthetic process;
HORVU0Hr1G014270	2.71765	2.07848	1.64053	1.79	0.602225	0.78768	0.583019	0.5642	U3 small nucleolar RNA-associated protein 25	GO:0005623//cell;GO:0044464//cell part;GO:0005622//intracellular;GO:0044424//intracellular part;GO:0043229//intracellular organelle;GO:0043226//organelle;GO:0043231//intracellular membrane-bounded organelle;GO:0043227//membrane-bounded organelle;GO:0005634//nucleus;	-	-
HORVU0Hr1G014370	2.7695	2.43373	0	0	0	0	0	0	Subtilase family protein	-	-	-
HORVU0Hr1G014500	11.3596	4.3729	0.294304	0.464005	0	0	0	0	Protein of unknown function, DUF617	-	-	-
HORVU0Hr1G014520	0	0	0.419674	0.137847	5.48408	5.19004	0.675714	1.58805	Plant invertase/pectin methylesterase inhibitor superfamily protein	-	GO:0098772//molecular function regulator;GO:0030234//enzyme regulator activity;GO:0004857//enzyme inhibitor activity;	-
HORVU0Hr1G014540	0	0	9.03914	10.2219	8.28364	8.05838	0.118807	1.26469	undescribed protein	-	GO:0098772//molecular function regulator;GO:0030234//enzyme regulator activity;GO:0004857//enzyme inhibitor activity;	-
HORVU0Hr1G014750	0.698772	1.64885	0.46225	0.398558	0	0.0659604	9.72861	3.24108	thionin 2.1	-	-	GO:0050896//response to stimulus;GO:0006950//response to stress;GO:0006952//defense response;
HORVU0Hr1G014900	16.6127	14.4004	9.24978	8.58292	1.45202	1.86042	3.52569	2.72068	Trihelix transcription factor GT-2	-	-	-
HORVU0Hr1G014950	0	1.02203	12.9831	17.3422	5.20966	6.25773	1.99086	3.54494	Protein kinase superfamily protein	-	-	-
HORVU0Hr1G014960	2.42903	2.15062	1.55238	1.0265	1.28605	1.09592	0.817497	1.11846	GDSL esterase/lipase	-	GO:0016787//hydrolase activity;GO:0016788//hydrolase activity, acting on ester bonds;	-
HORVU0Hr1G014980	2.78927	3.74319	0.859386	0.585307	0.0450401	0.14427	0.174415	0.033757	4-coumarate:CoA ligase 2	-	-	-
HORVU0Hr1G015030	1.00929	1.1377	0.635096	0.481396	0.193452	0.288139	0.123607	0.141365	unknown function	-	-	-
HORVU0Hr1G015260	8.50834	5.55896	3.54653	3.92767	1.04396	1.18232	0.519769	1.13173	Chromosome 3B, genomic scaffold, cultivar Chinese Spring	-	-	-
HORVU0Hr1G015370	7.90809	9.37877	8.00013	9.20337	0.454725	0.655448	0	1.38028	Protein of unknown function (DUF579)	-	-	GO:0044238//primary metabolic process;GO:0044237//cellular metabolic process;GO:0043170//macromolecule metabolic process;GO:0044699//single-organism process;GO:0044260//cellular macromolecule metabolic process;GO:0009058//biosynthetic process;GO:0044763//single-organism cellular process;GO:0044249//cellular biosynthetic process;GO:1901576//organic substance biosynthetic process;GO:0044710//single…
HORVU0Hr1G015380	4.7181	5.53719	5.68487	5.55634	3.47941	3.50148	1.89376	2.57184	serine/threonine protein kinase 1	-	GO:0036094//small molecule binding;GO:0000166//nucleotide binding;GO:1901265//nucleoside phosphate binding;GO:0016740//transferase activity;GO:0035639//purine ribonucleoside triphosphate binding;GO:0097367//carbohydrate derivative binding;GO:0032553//ribonucleotide binding;GO:0017076//purine nucleotide binding;GO:0001883//purine nucleoside binding;GO:0001882//nucleoside binding;GO:0032549//ribonu…	GO:0044237//cellular metabolic process;GO:0043170//macromolecule metabolic process;GO:0044699//single-organism process;GO:0044260//cellular macromolecule metabolic process;GO:0044763//single-organism cellular process;GO:0019538//protein metabolic process;GO:0050789//regulation of biological process;GO:0065007//biological regulation;GO:0050794//regulation of cellular process;GO:0044267//cellular p…
HORVU0Hr1G015390	1.88131	1.08358	1.83532	1.62248	2.4419	2.11906	2.1421	1.23257	Formin-like protein 10	-	-	-
HORVU0Hr1G015410	0.56105	0.243471	1.17529	0.914302	0.845062	0.917977	0.256105	1.03266	Cleavage and polyadenylation specificity factor subunit 4	-	GO:0043167//ion binding;GO:0043169//cation binding;GO:0046872//metal ion binding;	-
HORVU0Hr1G015440	4.24922	6.04482	5.05409	5.64059	2.45468	2.80507	2.04242	1.82732	Ethylene responsive transcription factor 4	-	-	-
HORVU0Hr1G015450	6.331	6.82309	5.39313	5.48951	4.33488	3.90462	2.64067	3.4487	unknown protein; Has 35333 Blast hits to 34131 proteins in 2444 species: Archae - 798; Bacteria - 22429; Metazoa - 974; Fungi - 991; Plants - 531; Viruses - 0; Other Eukaryotes - 9610 (source: NCBI BLink).	-	-	-
HORVU0Hr1G015530	2.48782	2.42912	2.18339	2.31624	1.96285	1.57182	1.85953	1.37918	receptor kinase 2	-	GO:0036094//small molecule binding;GO:0000166//nucleotide binding;GO:1901265//nucleoside phosphate binding;GO:0016740//transferase activity;GO:0035639//purine ribonucleoside triphosphate binding;GO:0097367//carbohydrate derivative binding;GO:0032553//ribonucleotide binding;GO:0017076//purine nucleotide binding;GO:0001883//purine nucleoside binding;GO:0001882//nucleoside binding;GO:0032549//ribonu…	GO:0019538//protein metabolic process;GO:0044267//cellular protein metabolic process;GO:0043412//macromolecule modification;GO:0006464//cellular protein modification process;GO:0036211//protein modification process;GO:0006793//phosphorus metabolic process;GO:0006796//phosphate-containing compound metabolic process;GO:0016310//phosphorylation;GO:0006468//protein phosphorylation;
HORVU0Hr1G015560	6.2117	6.26375	4.77756	5.70233	4.09276	4.62424	4.08606	4.3316	O-fucosyltransferase family protein	-	-	-
HORVU0Hr1G015590	8.21392	2.87425	0.314084	0.294019	0.0186558	0	0.0433461	0	receptor-like kinase 902	-	GO:0036094//small molecule binding;GO:0000166//nucleotide binding;GO:1901265//nucleoside phosphate binding;GO:0016740//transferase activity;GO:0035639//purine ribonucleoside triphosphate binding;GO:0097367//carbohydrate derivative binding;GO:0032553//ribonucleotide binding;GO:0017076//purine nucleotide binding;GO:0001883//purine nucleoside binding;GO:0001882//nucleoside binding;GO:0032549//ribonu…	GO:0019538//protein metabolic process;GO:0044267//cellular protein metabolic process;GO:0043412//macromolecule modification;GO:0006464//cellular protein modification process;GO:0036211//protein modification process;GO:0006793//phosphorus metabolic process;GO:0006796//phosphate-containing compound metabolic process;GO:0016310//phosphorylation;GO:0006468//protein phosphorylation;
HORVU0Hr1G015600	1.15442	0.939319	4.10474	3.43333	1.24741	0.953501	3.49114	2.45415	Cytochrome P450 superfamily protein	-	GO:1901363//heterocyclic compound binding;GO:0097159//organic cyclic compound binding;GO:0043167//ion binding;GO:0043169//cation binding;GO:0046872//metal ion binding;GO:0046914//transition metal ion binding;GO:0016491//oxidoreductase activity;GO:0005506//iron ion binding;GO:0020037//heme binding;GO:0016705//oxidoreductase activity, acting on paired donors, with incorporation or reduction of mole…	GO:0044699//single-organism process;GO:0044710//single-organism metabolic process;GO:0055114//oxidation-reduction process;
HORVU0Hr1G015630	1.16643	0.976205	0.694453	0.944992	0.144044	0.251668	0.121702	0.250268	Pentatricopeptide repeat-containing protein	-	-	-
HORVU0Hr1G015700	1.05869	1.1659	0.933788	0.833336	1.20086	1.13636	1.17928	1.05298	Alpha/beta hydrolase family protein	-	-	-
HORVU0Hr1G015710	1.98922	2.00072	1.6245	1.30815	1.97548	2.006	1.64891	1.8383	transcription factor-related	-	GO:1901363//heterocyclic compound binding;GO:0097159//organic cyclic compound binding;GO:0003676//nucleic acid binding;GO:0003677//DNA binding;GO:0003700//transcription factor activity, sequence-specific DNA binding;GO:0001071//nucleic acid binding transcription factor activity;GO:0043565//sequence-specific DNA binding;	GO:0071704//organic substance metabolic process;GO:0044238//primary metabolic process;GO:0044237//cellular metabolic process;GO:0043170//macromolecule metabolic process;GO:0044260//cellular macromolecule metabolic process;GO:0006807//nitrogen compound metabolic process;GO:0009058//biosynthetic process;GO:1901360//organic cyclic compound metabolic process;GO:0034641//cellular nitrogen compound met…
HORVU0Hr1G015750	16.7293	15.5325	19.1238	18.3655	16.331	15.9974	10.5137	12.0794	Proteasome subunit beta type-3	GO:0005623//cell;GO:0044464//cell part;GO:0005622//intracellular;GO:0044424//intracellular part;GO:0032991//macromolecular complex;GO:0043234//protein complex;GO:0000502//proteasome complex;GO:0005839//proteasome core complex;	GO:0003824//catalytic activity;GO:0016787//hydrolase activity;GO:0008233//peptidase activity;GO:0070011//peptidase activity, acting on L-amino acid peptides;GO:0004175//endopeptidase activity;GO:0004298//threonine-type endopeptidase activity;GO:0070003//threonine-type peptidase activity;	GO:0008152//metabolic process;GO:0009987//cellular process;GO:0071704//organic substance metabolic process;GO:0044238//primary metabolic process;GO:0044237//cellular metabolic process;GO:0043170//macromolecule metabolic process;GO:0044260//cellular macromolecule metabolic process;GO:0019538//protein metabolic process;GO:0044267//cellular protein metabolic process;GO:0009056//catabolic process;GO:…
HORVU0Hr1G015770	6.44742	7.07104	6.6876	5.87552	4.03686	3.91023	2.5137	2.50518	Protein S-acyltransferase 24	-	GO:0005515//protein binding;GO:0043167//ion binding;GO:0043169//cation binding;GO:0046872//metal ion binding;GO:0046914//transition metal ion binding;GO:0008270//zinc ion binding;	-
HORVU0Hr1G015780	5.37424	5.9008	2.33437	2.66829	0.924372	0.829051	1.05955	1.2609	Receptor-like protein kinase	-	GO:0005488//binding;GO:0003824//catalytic activity;GO:1901363//heterocyclic compound binding;GO:0097159//organic cyclic compound binding;GO:0036094//small molecule binding;GO:0000166//nucleotide binding;GO:1901265//nucleoside phosphate binding;GO:0016740//transferase activity;GO:0035639//purine ribonucleoside triphosphate binding;GO:0097367//carbohydrate derivative binding;GO:0032553//ribonucleot…	GO:0008152//metabolic process;GO:0009987//cellular process;GO:0071704//organic substance metabolic process;GO:0044238//primary metabolic process;GO:0044237//cellular metabolic process;GO:0043170//macromolecule metabolic process;GO:0044260//cellular macromolecule metabolic process;GO:0019538//protein metabolic process;GO:0044267//cellular protein metabolic process;GO:0043412//macromolecule modific…
HORVU0Hr1G015810	15.919	10.974	7.23736	6.59579	2.66779	3.6871	1.86855	2.53444	kinesin-like protein 1	-	GO:0003824//catalytic activity;GO:0005515//protein binding;GO:1901363//heterocyclic compound binding;GO:0097159//organic cyclic compound binding;GO:0036094//small molecule binding;GO:0000166//nucleotide binding;GO:1901265//nucleoside phosphate binding;GO:0016787//hydrolase activity;GO:0035639//purine ribonucleoside triphosphate binding;GO:0097367//carbohydrate derivative binding;GO:0032553//ribon…	GO:0044699//single-organism process;GO:0044763//single-organism cellular process;GO:0007017//microtubule-based process;GO:0006928//movement of cell or subcellular component;GO:0007018//microtubule-based movement;
HORVU0Hr1G015820	4.43358	4.19715	5.90104	4.48789	4.5478	5.14281	3.0941	3.53093	Apoptosis inhibitor 5	-	GO:0005488//binding;	-
HORVU0Hr1G015890	7.30133	7.22179	5.92523	5.82537	3.50345	4.35046	1.87706	3.09339	IBR domain-containing protein isoform 3	-	-	-
HORVU0Hr1G015930	12.1113	10.1713	2.9329	3.31297	0.127468	1.02075	0.0493613	0.668752	Ergosterol biosynthetic protein 28	GO:0016020//membrane;GO:0044425//membrane part;GO:0031224//intrinsic component of membrane;GO:0016021//integral component of membrane;	-	-
HORVU0Hr1G015950	12.5258	10.2105	7.18926	7.13501	5.1341	4.16822	7.82921	8.60965	Long-chain-alcohol oxidase FAO1	-	GO:0036094//small molecule binding;GO:0000166//nucleotide binding;GO:1901265//nucleoside phosphate binding;GO:0016491//oxidoreductase activity;GO:0048037//cofactor binding;GO:0050662//coenzyme binding;GO:0016614//oxidoreductase activity, acting on CH-OH group of donors;GO:0050660//flavin adenine dinucleotide binding;	GO:0044699//single-organism process;GO:0044710//single-organism metabolic process;GO:0055114//oxidation-reduction process;
HORVU0Hr1G015960	1.64962	2.45051	3.22917	3.4142	1.9975	1.94856	1.81952	1.7693	Leucine-rich repeat (LRR) family protein	-	GO:0005515//protein binding;	-
HORVU0Hr1G015990	3.87605	3.53227	2.41755	2.67098	0.783256	1.83985	0.151655	0.29352	unknown function	-	-	-
HORVU0Hr1G016000	4.63388	4.51197	4.45347	4.2333	4.6134	4.38951	2.92338	2.83469	Ubiquitin carboxyl-terminal hydrolase 13	-	GO:0005515//protein binding;	-
HORVU0Hr1G016150	6.44503	6.85844	11.037	11.6743	3.74611	3.75119	1.76926	3.73918	RNA-binding protein 39	-	GO:1901363//heterocyclic compound binding;GO:0097159//organic cyclic compound binding;GO:0036094//small molecule binding;GO:0000166//nucleotide binding;GO:1901265//nucleoside phosphate binding;GO:0003676//nucleic acid binding;	-
HORVU0Hr1G016170	4.73255	3.84457	4.05734	4.66439	4.28438	3.21644	7.46594	5.51906	unknown function	-	-	-
HORVU0Hr1G016180	1.33573	1.1179	2.23428	3.13452	1.12467	0.821362	0.783935	1.97244	RmlC-like cupins superfamily protein	-	-	-
HORVU0Hr1G016190	5.77562	5.01219	3.70947	3.93983	2.54345	2.39864	1.80037	1.9085	casein kinase I-like 3	-	GO:0016740//transferase activity;GO:0035639//purine ribonucleoside triphosphate binding;GO:0097367//carbohydrate derivative binding;GO:0032553//ribonucleotide binding;GO:0017076//purine nucleotide binding;GO:0001883//purine nucleoside binding;GO:0001882//nucleoside binding;GO:0032549//ribonucleoside binding;GO:0032555//purine ribonucleotide binding;GO:0032550//purine ribonucleoside binding;GO:000…	GO:0019538//protein metabolic process;GO:0044267//cellular protein metabolic process;GO:0043412//macromolecule modification;GO:0006464//cellular protein modification process;GO:0036211//protein modification process;GO:0006793//phosphorus metabolic process;GO:0006796//phosphate-containing compound metabolic process;GO:0016310//phosphorylation;GO:0006468//protein phosphorylation;
HORVU0Hr1G016250	7.55493	9.11819	18.0778	17.7326	6.84062	6.73941	2.59955	4.48257	RNA binding	-	GO:0003824//catalytic activity;GO:0016787//hydrolase activity;GO:0016788//hydrolase activity, acting on ester bonds;GO:0042578//phosphoric ester hydrolase activity;GO:0016298//lipase activity;GO:0008081//phosphoric diester hydrolase activity;GO:0004620//phospholipase activity;GO:0004435//phosphatidylinositol phospholipase C activity;GO:0004629//phospholipase C activity;	GO:0008152//metabolic process;GO:0009987//cellular process;GO:0071704//organic substance metabolic process;GO:0044238//primary metabolic process;GO:0044699//single-organism process;GO:0044763//single-organism cellular process;GO:0044710//single-organism metabolic process;GO:0050789//regulation of biological process;GO:0065007//biological regulation;GO:0050794//regulation of cellular process;GO:00…
HORVU0Hr1G016330	176.073	284.315	150.313	144.424	64.3814	59.9067	41.6853	44.3137	phenylalanine ammonia-lyase 2	GO:0005623//cell;GO:0044464//cell part;GO:0005622//intracellular;GO:0044424//intracellular part;GO:0005737//cytoplasm;	GO:0003824//catalytic activity;GO:0016829//lyase activity;GO:0016840//carbon-nitrogen lyase activity;	GO:0009987//cellular process;GO:0071704//organic substance metabolic process;GO:0044238//primary metabolic process;GO:0044237//cellular metabolic process;GO:0044699//single-organism process;GO:0006807//nitrogen compound metabolic process;GO:0044763//single-organism cellular process;GO:0044710//single-organism metabolic process;GO:0044281//small molecule metabolic process;GO:1901564//organonitroge…
HORVU0Hr1G016350	3.30488	4.56571	1.74434	1.03131	7.12833	6.4915	9.09969	11.4151	Protein of unknown function, DUF584	-	-	-
HORVU0Hr1G016360	1.53064	1.27474	1.29546	1.40859	1.32668	1.12188	0.863097	0.298299	DNAJ homologue 3	-	GO:0051082//unfolded protein binding;	GO:0006457//protein folding;
HORVU0Hr1G016370	0.531737	1.76524	0.211052	0.103984	0.0626799	0	0	0	Ethylene-responsive transcription factor 1	-	GO:0005488//binding;GO:0003676//nucleic acid binding;GO:0003677//DNA binding;GO:0003700//transcription factor activity, sequence-specific DNA binding;GO:0001071//nucleic acid binding transcription factor activity;	GO:0006807//nitrogen compound metabolic process;GO:0009058//biosynthetic process;GO:1901360//organic cyclic compound metabolic process;GO:0034641//cellular nitrogen compound metabolic process;GO:0044249//cellular biosynthetic process;GO:1901576//organic substance biosynthetic process;GO:0006725//cellular aromatic compound metabolic process;GO:0046483//heterocycle metabolic process;GO:0006139//nuc…
HORVU0Hr1G016380	18.7743	15.0853	46.9885	50.4643	101.66	108.851	274.916	201.702	expansin B4	GO:0005576//extracellular region;	-	GO:0019953//sexual reproduction;GO:0022414//reproductive process;GO:0044703//multi-organism reproductive process;GO:0000003//reproduction;GO:0051704//multi-organism process;
HORVU0Hr1G016430	20.9695	23.0946	41.2687	41.1508	13.0633	14.0103	7.47475	8.49993	Bifunctional inhibitor/lipid-transfer protein/seed storage 2S albumin superfamily protein	-	GO:0008289//lipid binding;	GO:0044699//single-organism process;GO:0051179//localization;GO:0051234//establishment of localization;GO:0006810//transport;GO:0033036//macromolecule localization;GO:0071702//organic substance transport;GO:1902578//single-organism localization;GO:0044765//single-organism transport;GO:0010876//lipid localization;GO:0006869//lipid transport;
HORVU0Hr1G016450	5.12279	4.98221	5.5702	5.02866	4.47746	3.98274	3.63652	3.56368	Transducin/WD40 repeat-like superfamily protein	-	GO:0005515//protein binding;	-
HORVU0Hr1G016480	5.95756	4.42209	1.02547	0.891606	0.609106	0.826329	0.749242	0.322247	RING/U-box superfamily protein	-	GO:0005488//binding;GO:0005515//protein binding;GO:0043167//ion binding;GO:0043169//cation binding;GO:0046872//metal ion binding;GO:0046914//transition metal ion binding;GO:0008270//zinc ion binding;	-
HORVU0Hr1G016720	1.78071	2.21134	3.77408	3.48226	2.5474	2.50665	1.46786	1.2601	3-ketodihydrosphingosine reductase	-	GO:0016491//oxidoreductase activity;	-
HORVU0Hr1G016860	2.59155	2.58804	5.61169	5.14295	3.89686	3.73129	2.30397	2.31565	DNA-binding protein SMUBP-2	-	-	-
HORVU0Hr1G016880	4.41909	3.584	3.41844	3.51886	1.1361	0.952354	1.376	1.4267	unknown protein; BEST Arabidopsis thaliana protein match is: unknown protein .	-	-	-
HORVU0Hr1G016890	4.4128	4.89717	4.31464	4.69358	3.52701	3.14543	3.38997	2.71001	Eukaryotic aspartyl protease family protein	-	GO:0016787//hydrolase activity;GO:0008233//peptidase activity;GO:0070011//peptidase activity, acting on L-amino acid peptides;GO:0004175//endopeptidase activity;GO:0004190//aspartic-type endopeptidase activity;GO:0070001//aspartic-type peptidase activity;	GO:0019538//protein metabolic process;GO:0006508//proteolysis;
HORVU0Hr1G016920	7.79847	8.21641	11.2348	10.8592	3.93676	4.31917	1.90861	2.48977	Pentatricopeptide repeat-containing protein	-	-	-
HORVU0Hr1G016930	5.6854	5.16447	4.90933	5.01226	2.49029	2.1203	1.21253	1.47188	Coffea canephora DH200=94 genomic scaffold, scaffold_5	-	-	-
HORVU0Hr1G016960	6.11835	6.54327	4.07913	3.78138	2.88835	3.21026	2.45597	3.24717	unknown function	-	-	-
HORVU0Hr1G017000	0.722381	1.14979	1.6889	1.60617	9.13349	9.0682	6.64013	7.60604	2-oxoglutarate (2OG) and Fe(II)-dependent oxygenase superfamily protein	-	GO:0016491//oxidoreductase activity;	GO:0044710//single-organism metabolic process;GO:0055114//oxidation-reduction process;
HORVU0Hr1G017020	0.976202	1.58861	1.73552	2.21393	2.09368	2.05798	1.54107	1.74287	Elongation factor 1-alpha	GO:0005623//cell;GO:0044464//cell part;GO:0005622//intracellular;GO:0044424//intracellular part;GO:0005737//cytoplasm;	GO:0036094//small molecule binding;GO:0000166//nucleotide binding;GO:1901265//nucleoside phosphate binding;GO:0003676//nucleic acid binding;GO:0016787//hydrolase activity;GO:0035639//purine ribonucleoside triphosphate binding;GO:0097367//carbohydrate derivative binding;GO:0032553//ribonucleotide binding;GO:0017076//purine nucleotide binding;GO:0001883//purine nucleoside binding;GO:0001882//nucleo…	GO:0006807//nitrogen compound metabolic process;GO:0009058//biosynthetic process;GO:0034641//cellular nitrogen compound metabolic process;GO:0044249//cellular biosynthetic process;GO:1901576//organic substance biosynthetic process;GO:0019538//protein metabolic process;GO:0010467//gene expression;GO:0044267//cellular protein metabolic process;GO:0044271//cellular nitrogen compound biosynthetic pro…
HORVU0Hr1G017050	10.5586	10.7559	6.51723	7.03167	3.57707	3.50799	3.33017	2.50652	Galactose-1-phosphate uridylyltransferase	-	GO:0003824//catalytic activity;	-
HORVU0Hr1G017070	2.50063	2.39317	2.16623	2.34803	1.28669	0.719379	0.543557	1.11777	Galactose-1-phosphate uridylyltransferase	-	GO:0016740//transferase activity;GO:0016772//transferase activity, transferring phosphorus-containing groups;GO:0016779//nucleotidyltransferase activity;GO:0070569//uridylyltransferase activity;	GO:0044699//single-organism process;GO:0044710//single-organism metabolic process;GO:0044281//small molecule metabolic process;GO:0005975//carbohydrate metabolic process;GO:0044723//single-organism carbohydrate metabolic process;GO:0005996//monosaccharide metabolic process;GO:0019318//hexose metabolic process;GO:0006012//galactose metabolic process;
HORVU0Hr1G017080	8.07501	8.52809	3.96817	4.27541	2.54478	2.55117	1.49698	1.65249	microtubule-associated proteins 70-2	-	GO:0005515//protein binding;GO:0008092//cytoskeletal protein binding;GO:0015631//tubulin binding;GO:0008017//microtubule binding;	GO:0071840//cellular component organization or biogenesis;GO:0016043//cellular component organization;GO:0006996//organelle organization;GO:0007010//cytoskeleton organization;
HORVU0Hr1G017090	5.10975	4.7553	4.21467	3.74714	2.12696	2.06197	1.90242	1.26966	Mitochondrial transcription termination factor family protein	GO:0005623//cell;GO:0044464//cell part;GO:0005622//intracellular;GO:0044424//intracellular part;GO:0043229//intracellular organelle;GO:0043226//organelle;GO:0043231//intracellular membrane-bounded organelle;GO:0043227//membrane-bounded organelle;GO:0005737//cytoplasm;GO:0044444//cytoplasmic part;GO:0005739//mitochondrion;	GO:0005488//binding;GO:0003676//nucleic acid binding;GO:0003677//DNA binding;GO:0003690//double-stranded DNA binding;	GO:0044237//cellular metabolic process;GO:0043170//macromolecule metabolic process;GO:0044260//cellular macromolecule metabolic process;GO:0009058//biosynthetic process;GO:1901360//organic cyclic compound metabolic process;GO:0034641//cellular nitrogen compound metabolic process;GO:0044249//cellular biosynthetic process;GO:1901576//organic substance biosynthetic process;GO:0006725//cellular aroma…
HORVU0Hr1G017100	4.31354	4.13049	3.23425	3.2548	3.85849	4.00629	1.86139	2.44462	unknown protein; BEST Arabidopsis thaliana protein match is: unknown protein .	-	-	-
HORVU0Hr1G017110	12.2931	10.3849	2.51873	1.62043	0.0247283	0	0.0287277	0.083401	undescribed protein	-	-	-
HORVU0Hr1G017120	6.1213	6.64577	8.23701	8.31672	5.90466	5.44224	3.31406	4.19751	ATPase GET3	-	GO:0016787//hydrolase activity;GO:0035639//purine ribonucleoside triphosphate binding;GO:0097367//carbohydrate derivative binding;GO:0032553//ribonucleotide binding;GO:0017076//purine nucleotide binding;GO:0001883//purine nucleoside binding;GO:0001882//nucleoside binding;GO:0032549//ribonucleoside binding;GO:0032555//purine ribonucleotide binding;GO:0032550//purine ribonucleoside binding;GO:00055…	-
HORVU0Hr1G017140	1.80063	1.53079	1.52487	1.47223	0.420847	0.545075	0.148799	0.534842	Methyltransferase-like protein 7A	-	GO:0016740//transferase activity;GO:0016741//transferase activity, transferring one-carbon groups;GO:0008168//methyltransferase activity;	-
HORVU0Hr1G017160	10.6113	14.7931	6.18113	5.78338	3.26608	3.82854	5.46272	4.19265	Glutaredoxin family protein	-	GO:0016491//oxidoreductase activity;GO:0016667//oxidoreductase activity, acting on a sulfur group of donors;GO:0015036//disulfide oxidoreductase activity;GO:0015035//protein disulfide oxidoreductase activity;GO:0009055//electron carrier activity;	GO:0044763//single-organism cellular process;GO:0050789//regulation of biological process;GO:0065007//biological regulation;GO:0050794//regulation of cellular process;GO:0019725//cellular homeostasis;GO:0045454//cell redox homeostasis;GO:0065008//regulation of biological quality;GO:0042592//homeostatic process;
HORVU0Hr1G017170	23.4235	22.8198	20.2797	19.9777	20.5101	19.2493	15.3396	16.1429	BAH domain ;TFIIS helical bundle-like domain	GO:0005623//cell;GO:0044464//cell part;GO:0005622//intracellular;GO:0044424//intracellular part;GO:0043229//intracellular organelle;GO:0043226//organelle;GO:0043231//intracellular membrane-bounded organelle;GO:0043227//membrane-bounded organelle;GO:0005634//nucleus;	GO:0005488//binding;GO:0003676//nucleic acid binding;GO:0003677//DNA binding;GO:0044877//macromolecular complex binding;GO:0003682//chromatin binding;	GO:0043170//macromolecule metabolic process;GO:0044260//cellular macromolecule metabolic process;GO:0006807//nitrogen compound metabolic process;GO:0009058//biosynthetic process;GO:1901360//organic cyclic compound metabolic process;GO:0034641//cellular nitrogen compound metabolic process;GO:0044249//cellular biosynthetic process;GO:1901576//organic substance biosynthetic process;GO:0006725//cellu…
HORVU0Hr1G017180	12.1746	16.064	18.1209	14.1562	20.848	18.0769	19.0378	18.4233	undescribed protein	-	-	-
HORVU0Hr1G017230	6.49078	3.39131	1.65305	2.15136	0.852189	0.712091	1.03306	1.49957	ribonuclease 1	-	GO:0005488//binding;GO:0003676//nucleic acid binding;GO:0016787//hydrolase activity;GO:0016788//hydrolase activity, acting on ester bonds;GO:0003723//RNA binding;GO:0004518//nuclease activity;GO:0004519//endonuclease activity;GO:0004540//ribonuclease activity;GO:0004521//endoribonuclease activity;GO:0016892//endoribonuclease activity, producing 3'-phosphomonoesters;GO:0016894//endonuclease activi…	-
HORVU0Hr1G017260	75.0506	76.7508	61.1177	63.2528	55.7648	56.4774	21.953	25.5799	Cytochrome b-c1 complex, subunit 8 protein	GO:0005623//cell;GO:0044464//cell part;GO:0005622//intracellular;GO:0044424//intracellular part;GO:0043229//intracellular organelle;GO:0043226//organelle;GO:0043231//intracellular membrane-bounded organelle;GO:0043227//membrane-bounded organelle;GO:0016020//membrane;GO:0005737//cytoplasm;GO:0044422//organelle part;GO:0044446//intracellular organelle part;GO:0044425//membrane part;GO:0044444//cyto…	GO:0003824//catalytic activity;GO:0016491//oxidoreductase activity;GO:0005215//transporter activity;GO:0022857//transmembrane transporter activity;GO:0022892//substrate-specific transporter activity;GO:0022891//substrate-specific transmembrane transporter activity;GO:0015075//ion transmembrane transporter activity;GO:0008324//cation transmembrane transporter activity;GO:0022890//inorganic cation …	GO:0008152//metabolic process;GO:0009987//cellular process;GO:0044237//cellular metabolic process;GO:0044699//single-organism process;GO:0044763//single-organism cellular process;GO:0044710//single-organism metabolic process;GO:0055114//oxidation-reduction process;GO:0006091//generation of precursor metabolites and energy;GO:0022900//electron transport chain;
HORVU0Hr1G017320	4.15308	4.49075	3.74637	4.30689	5.71823	4.69139	4.04223	3.8511	unknown function	-	GO:0005515//protein binding;GO:0043167//ion binding;GO:0043169//cation binding;GO:0046872//metal ion binding;GO:0046914//transition metal ion binding;GO:0008270//zinc ion binding;	-
HORVU0Hr1G017330	21.679	19.1694	11.7787	11.7044	4.55233	5.60323	2.50734	2.36523	DNA helicase MCM8	GO:0005622//intracellular;GO:0044424//intracellular part;GO:0043229//intracellular organelle;GO:0043226//organelle;GO:0043231//intracellular membrane-bounded organelle;GO:0043227//membrane-bounded organelle;GO:0005634//nucleus;GO:0032991//macromolecular complex;GO:0043234//protein complex;GO:0042555//MCM complex;	GO:0016787//hydrolase activity;GO:0035639//purine ribonucleoside triphosphate binding;GO:0097367//carbohydrate derivative binding;GO:0032553//ribonucleotide binding;GO:0017076//purine nucleotide binding;GO:0001883//purine nucleoside binding;GO:0001882//nucleoside binding;GO:0032549//ribonucleoside binding;GO:0032555//purine ribonucleotide binding;GO:0032550//purine ribonucleoside binding;GO:00055…	GO:1901360//organic cyclic compound metabolic process;GO:0034641//cellular nitrogen compound metabolic process;GO:0044249//cellular biosynthetic process;GO:1901576//organic substance biosynthetic process;GO:0006725//cellular aromatic compound metabolic process;GO:0046483//heterocycle metabolic process;GO:0006139//nucleobase-containing compound metabolic process;GO:0090304//nucleic acid metabolic …
HORVU0Hr1G017360	497.002	403.906	341.024	338.062	204.222	201.782	140.12	141.077	60S ribosomal protein L39-1	GO:0005623//cell;GO:0044464//cell part;GO:0005622//intracellular;GO:0044424//intracellular part;GO:0043229//intracellular organelle;GO:0043226//organelle;GO:0005737//cytoplasm;GO:0032991//macromolecular complex;GO:0044444//cytoplasmic part;GO:0043232//intracellular non-membrane-bounded organelle;GO:0043228//non-membrane-bounded organelle;GO:1990904//ribonucleoprotein complex;GO:0030529//intracell…	GO:0005198//structural molecule activity;GO:0003735//structural constituent of ribosome;	GO:0006807//nitrogen compound metabolic process;GO:0009058//biosynthetic process;GO:0034641//cellular nitrogen compound metabolic process;GO:0044249//cellular biosynthetic process;GO:1901576//organic substance biosynthetic process;GO:0019538//protein metabolic process;GO:0010467//gene expression;GO:0044267//cellular protein metabolic process;GO:0044271//cellular nitrogen compound biosynthetic pro…
HORVU0Hr1G017370	40.6662	52.6395	50.0024	50.0788	25.7801	26.4498	14.1757	17.5154	aspartate aminotransferase 5	-	GO:0005488//binding;GO:0016740//transferase activity;GO:0043167//ion binding;GO:0048037//cofactor binding;GO:0043168//anion binding;GO:0030170//pyridoxal phosphate binding;GO:0016769//transferase activity, transferring nitrogenous groups;GO:0008483//transaminase activity;	GO:0008152//metabolic process;GO:0044699//single-organism process;GO:0006807//nitrogen compound metabolic process;GO:0009058//biosynthetic process;GO:0044763//single-organism cellular process;GO:0044710//single-organism metabolic process;GO:0044281//small molecule metabolic process;GO:1901564//organonitrogen compound metabolic process;GO:0006082//organic acid metabolic process;GO:0043436//oxoacid…
HORVU0Hr1G017380	2.09063	1.65856	2.20414	1.18179	5.39085	5.43932	5.23384	6.14714	Serine-rich protein	-	-	-
HORVU0Hr1G017400	4.29628	6.61208	2.50847	2.35654	1.35873	1.54305	0.304933	0.468672	Haloacid dehalogenase-like hydrolase (HAD) superfamily protein	-	-	-
HORVU0Hr1G017440	20.1309	23.8114	20.2288	20.2661	8.93005	9.44904	5.42029	7.83978	Homoserine O-acetyltransferase	-	-	-
HORVU0Hr1G017450	3.43369	4.06742	4.8129	4.40785	2.02378	2.18932	1.18997	1.29114	Chaperone protein DnaJ	-	GO:0005515//protein binding;GO:1901363//heterocyclic compound binding;GO:0097159//organic cyclic compound binding;GO:0036094//small molecule binding;GO:0000166//nucleotide binding;GO:1901265//nucleoside phosphate binding;GO:0035639//purine ribonucleoside triphosphate binding;GO:0097367//carbohydrate derivative binding;GO:0032553//ribonucleotide binding;GO:0017076//purine nucleotide binding;GO:000…	GO:0009987//cellular process;GO:0050896//response to stimulus;GO:0006950//response to stress;GO:0006457//protein folding;GO:0009628//response to abiotic stimulus;GO:0009266//response to temperature stimulus;GO:0009408//response to heat;
HORVU0Hr1G017490	7.56958	6.22117	7.30848	8.55948	1.21967	1.27998	0.14915	0.198462	NAC domain protein,	-	GO:0003676//nucleic acid binding;GO:0003677//DNA binding;	GO:0009987//cellular process;GO:0071704//organic substance metabolic process;GO:0044238//primary metabolic process;GO:0044237//cellular metabolic process;GO:0043170//macromolecule metabolic process;GO:0044260//cellular macromolecule metabolic process;GO:0006807//nitrogen compound metabolic process;GO:0009058//biosynthetic process;GO:1901360//organic cyclic compound metabolic process;GO:0034641//c…
HORVU0Hr1G017510	5.72441	5.86781	5.3376	5.20577	4.09351	4.29638	3.23432	3.5941	protein kinase family protein	-	GO:0005515//protein binding;GO:0036094//small molecule binding;GO:0000166//nucleotide binding;GO:1901265//nucleoside phosphate binding;GO:0016740//transferase activity;GO:0016787//hydrolase activity;GO:0035639//purine ribonucleoside triphosphate binding;GO:0097367//carbohydrate derivative binding;GO:0032553//ribonucleotide binding;GO:0017076//purine nucleotide binding;GO:0001883//purine nucleosid…	GO:0009987//cellular process;GO:0071704//organic substance metabolic process;GO:0044238//primary metabolic process;GO:0044237//cellular metabolic process;GO:0043170//macromolecule metabolic process;GO:0044260//cellular macromolecule metabolic process;GO:0006807//nitrogen compound metabolic process;GO:1901360//organic cyclic compound metabolic process;GO:0034641//cellular nitrogen compound metabol…
HORVU0Hr1G017530	8.82426	8.43192	10.5148	9.19967	4.28964	3.65223	2.47879	2.12392	BnaC01g00720D protein	-	-	-
HORVU0Hr1G017540	8.54694	9.4486	14.2504	12.3547	7.38667	7.86617	6.41489	6.80682	glutathione reductase	-	GO:0016491//oxidoreductase activity;GO:0016667//oxidoreductase activity, acting on a sulfur group of donors;GO:0016668//oxidoreductase activity, acting on a sulfur group of donors, NAD(P) as acceptor;GO:0016651//oxidoreductase activity, acting on NAD(P)H;	GO:0044699//single-organism process;GO:0044710//single-organism metabolic process;GO:0055114//oxidation-reduction process;
HORVU0Hr1G017560	21.917	29.0827	66.1078	67.603	35.1615	35.8523	14.341	25.2698	Cytochrome P450 superfamily protein	-	GO:0043167//ion binding;GO:0043169//cation binding;GO:0046872//metal ion binding;GO:0046914//transition metal ion binding;GO:0016491//oxidoreductase activity;GO:0005506//iron ion binding;GO:0020037//heme binding;GO:0016705//oxidoreductase activity, acting on paired donors, with incorporation or reduction of molecular oxygen;GO:0046906//tetrapyrrole binding;	GO:0044710//single-organism metabolic process;GO:0055114//oxidation-reduction process;
HORVU0Hr1G017570	24.9566	33.344	75.434	77.2301	36.7365	40.0334	16.0014	28.3327	Inosine-5'-monophosphate dehydrogenase	-	-	-
HORVU0Hr1G017620	5.35546	5.86355	3.87575	3.96573	3.27429	2.97655	1.9557	2.61175	Actin-related protein 2/3 complex subunit 1B	GO:0005623//cell;GO:0044464//cell part;GO:0005622//intracellular;GO:0044424//intracellular part;GO:0043229//intracellular organelle;GO:0043226//organelle;GO:0044422//organelle part;GO:0044446//intracellular organelle part;GO:0032991//macromolecular complex;GO:0043234//protein complex;GO:0043232//intracellular non-membrane-bounded organelle;GO:0043228//non-membrane-bounded organelle;GO:0005856//cy…	-	GO:0044763//single-organism cellular process;GO:0050789//regulation of biological process;GO:0065007//biological regulation;GO:0050794//regulation of cellular process;GO:0071840//cellular component organization or biogenesis;GO:0016043//cellular component organization;GO:0044085//cellular component biogenesis;GO:0006996//organelle organization;GO:0043933//macromolecular complex subunit organizati…
HORVU0Hr1G017680	4.77677	3.22589	3.46103	3.42045	2.33911	1.92334	1.23264	1.35552	unknown function	-	-	-
HORVU0Hr1G017690	0.0509574	0.140972	1.35118	1.23732	0.594	0.705483	0.279128	0.690302	Cytochrome P450 superfamily protein	-	GO:0003824//catalytic activity;GO:0043167//ion binding;GO:0043169//cation binding;GO:0046872//metal ion binding;GO:0046914//transition metal ion binding;GO:0016491//oxidoreductase activity;GO:0005506//iron ion binding;GO:0020037//heme binding;GO:0016705//oxidoreductase activity, acting on paired donors, with incorporation or reduction of molecular oxygen;GO:0046906//tetrapyrrole binding;	GO:0008152//metabolic process;GO:0044699//single-organism process;GO:0044710//single-organism metabolic process;GO:0055114//oxidation-reduction process;
HORVU0Hr1G017740	24.1076	20.3629	15.6197	14.6091	11.2563	10.3438	9.83735	8.80524	undescribed protein	-	-	-
HORVU0Hr1G017750	113.202	96.667	82.598	72.9843	55.2802	59.0235	44.241	40.2234	undescribed protein	-	-	-
HORVU0Hr1G017760	0.0566905	0	0	0	0.233889	0.4174	1.55266	0.713708	Remorin family protein	-	-	-
HORVU0Hr1G017800	4.0436	4.17438	4.2318	4.34499	3.31421	3.33983	1.99	1.85599	unknown protein; Has 84 Blast hits to 64 proteins in 35 species: Archae - 0; Bacteria - 0; Metazoa - 31; Fungi - 0; Plants - 24; Viruses - 0; Other Eukaryotes - 29 (source: NCBI BLink).	-	-	-
HORVU0Hr1G018140	0.970468	0.10244	0.468473	1.5644	0.788409	1.4261	0.251429	0.868974	Survival motor neuron protein	-	-	-
HORVU0Hr1G018190	1.24801	1.61996	0.917848	1.20591	3.77299	3.57573	3.80011	2.45163	4-coumarate:CoA ligase 3	-	-	-
HORVU0Hr1G018200	16.336	20.7294	19.4264	18.3282	16.6286	15.6308	10.3871	11.3422	Vacuolar protein sorting-associated protein 27	GO:0005623//cell;GO:0044464//cell part;GO:0005622//intracellular;	-	GO:0051179//localization;GO:0051234//establishment of localization;GO:0006810//transport;GO:0033036//macromolecule localization;GO:0071702//organic substance transport;GO:0008104//protein localization;GO:0045184//establishment of protein localization;GO:0015031//protein transport;GO:0051641//cellular localization;GO:0051649//establishment of localization in cell;GO:0046907//intracellular transpor…
HORVU0Hr1G018270	0	0	0.0064386	0	1.97338	1.6317	1.66164	1.36723	Cytochrome P450 superfamily protein	-	GO:0005488//binding;GO:0043167//ion binding;GO:0043169//cation binding;GO:0046872//metal ion binding;GO:0046914//transition metal ion binding;GO:0016491//oxidoreductase activity;GO:0005506//iron ion binding;GO:0020037//heme binding;GO:0016705//oxidoreductase activity, acting on paired donors, with incorporation or reduction of molecular oxygen;GO:0046906//tetrapyrrole binding;	GO:0044699//single-organism process;GO:0044710//single-organism metabolic process;GO:0055114//oxidation-reduction process;
HORVU0Hr1G018300	44.1143	45.3594	42.0359	43.8412	44.529	43.8248	35.2952	34.7865	Chaperone protein dnaJ 3	-	GO:0005515//protein binding;GO:1901363//heterocyclic compound binding;GO:0097159//organic cyclic compound binding;GO:0036094//small molecule binding;GO:0000166//nucleotide binding;GO:1901265//nucleoside phosphate binding;GO:0035639//purine ribonucleoside triphosphate binding;GO:0097367//carbohydrate derivative binding;GO:0032553//ribonucleotide binding;GO:0017076//purine nucleotide binding;GO:000…	GO:0009987//cellular process;GO:0050896//response to stimulus;GO:0006950//response to stress;GO:0006457//protein folding;GO:0009628//response to abiotic stimulus;GO:0009266//response to temperature stimulus;GO:0009408//response to heat;
HORVU0Hr1G018320	4.26537	5.88546	7.67919	5.99363	6.53328	6.68315	5.98099	6.43103	expansin B4	GO:0005576//extracellular region;	-	GO:0019953//sexual reproduction;GO:0022414//reproductive process;GO:0044703//multi-organism reproductive process;GO:0000003//reproduction;GO:0051704//multi-organism process;
HORVU0Hr1G018370	32.061	36.9107	19.357	18.9433	12.2438	12.7553	10.378	9.13322	Unplaced genomic scaffold supercont1.4, whole genome shotgun sequence	-	-	-
HORVU0Hr1G018380	30.351	38.0655	18.25	19.3363	12.1587	12.7219	9.90481	9.40648	Glycine cleavage system H protein	GO:0005623//cell;GO:0044464//cell part;GO:0005622//intracellular;GO:0044424//intracellular part;GO:0005737//cytoplasm;GO:0032991//macromolecular complex;GO:0043234//protein complex;GO:0044444//cytoplasmic part;GO:1902494//catalytic complex;GO:1990204//oxidoreductase complex;	-	GO:0044699//single-organism process;GO:0006807//nitrogen compound metabolic process;GO:0044763//single-organism cellular process;GO:0044710//single-organism metabolic process;GO:0044281//small molecule metabolic process;GO:1901564//organonitrogen compound metabolic process;GO:0006082//organic acid metabolic process;GO:0043436//oxoacid metabolic process;GO:0019752//carboxylic acid metabolic proces…
HORVU0Hr1G018510	82.0395	85.9407	67.9915	69.7984	75.9089	75.9053	38.9369	40.7579	Male gametophyte defective 1	-	-	GO:0044699//single-organism process;GO:0044767//single-organism developmental process;GO:0048856//anatomical structure development;GO:0032502//developmental process;GO:0007275//multicellular organism development;GO:0044707//single-multicellular organism process;GO:0032501//multicellular organismal process;
HORVU0Hr1G018670	0	0	2.65279	2.24059	3.7386	5.60518	1.65998	2.24456	Protein of Unknown Function (DUF239)	-	-	-
HORVU0Hr1G018690	5.25577	7.15523	7.78036	6.37147	2.21623	2.42008	1.02401	2.43493	Disease resistance protein RPM1	-	-	-
HORVU0Hr1G018830	1.39063	1.12505	1.19591	1.24318	1.03038	1.23017	0.580377	0.596745	Cell division protein FtsZ	GO:0005623//cell;GO:0044464//cell part;GO:0005622//intracellular;GO:0044424//intracellular part;GO:0043229//intracellular organelle;GO:0043226//organelle;GO:0005737//cytoplasm;GO:0044422//organelle part;GO:0044446//intracellular organelle part;GO:0043232//intracellular non-membrane-bounded organelle;GO:0043228//non-membrane-bounded organelle;GO:0005856//cytoskeleton;GO:0044430//cytoskeletal part;…	GO:0016787//hydrolase activity;GO:0035639//purine ribonucleoside triphosphate binding;GO:0097367//carbohydrate derivative binding;GO:0032553//ribonucleotide binding;GO:0017076//purine nucleotide binding;GO:0001883//purine nucleoside binding;GO:0001882//nucleoside binding;GO:0032549//ribonucleoside binding;GO:0032555//purine ribonucleotide binding;GO:0032550//purine ribonucleoside binding;GO:00168…	GO:0044763//single-organism cellular process;GO:0007017//microtubule-based process;
HORVU0Hr1G018850	3.01774	1.83699	9.22227	9.16844	7.66449	7.91071	0.40192	1.16684	Acid beta-fructofuranosidase	-	GO:0016787//hydrolase activity;GO:0016798//hydrolase activity, acting on glycosyl bonds;GO:0004553//hydrolase activity, hydrolyzing O-glycosyl compounds;	GO:0005975//carbohydrate metabolic process;
HORVU0Hr1G018890	0.0554198	0.054112	0.0366612	0.0180627	2.80909	3.59916	5.79317	8.07876	sulfotransferase 17	-	GO:0003824//catalytic activity;GO:0016740//transferase activity;GO:0016782//transferase activity, transferring sulfur-containing groups;GO:0008146//sulfotransferase activity;	-
HORVU0Hr1G018910	0	0	38.6124	38.1182	211.423	200.769	15.2252	48.146	undescribed protein	-	GO:0098772//molecular function regulator;GO:0030234//enzyme regulator activity;GO:0004857//enzyme inhibitor activity;	-
HORVU0Hr1G018970	10.0693	15.4396	16.1595	17.9493	7.41303	6.34115	2.93702	5.53991	myb-like transcription factor family protein	-	GO:0003676//nucleic acid binding;GO:0003677//DNA binding;	-
HORVU0Hr1G019020	1.27036	1.69737	0.995171	1.569	0.394072	0.530153	0.457805	0.265816	sucrose synthase 1	-	GO:0016740//transferase activity;GO:0016757//transferase activity, transferring glycosyl groups;GO:0016758//transferase activity, transferring hexosyl groups;GO:0008194//UDP-glycosyltransferase activity;GO:0046527//glucosyltransferase activity;GO:0035251//UDP-glucosyltransferase activity;GO:0016157//sucrose synthase activity;	GO:0044699//single-organism process;GO:0044763//single-organism cellular process;GO:0044710//single-organism metabolic process;GO:0005975//carbohydrate metabolic process;GO:0044723//single-organism carbohydrate metabolic process;GO:0044262//cellular carbohydrate metabolic process;GO:0009311//oligosaccharide metabolic process;GO:0005984//disaccharide metabolic process;GO:0005985//sucrose metabolic…
HORVU0Hr1G019280	0	0.0888464	3.16018	3.55885	0	0	0	0	LGC1	-	-	-
HORVU0Hr1G019300	3.28304	2.36934	3.57637	4.29174	1.51434	1.41477	0.537549	1.27685	Glutathione S-transferase family protein	-	GO:0005515//protein binding;	-
HORVU0Hr1G019500	3.9292	6.25443	4.09543	4.16472	2.80234	1.98227	1.44692	1.26894	HXXXD-type acyl-transferase family protein	-	GO:0016740//transferase activity;GO:0016746//transferase activity, transferring acyl groups;GO:0016747//transferase activity, transferring acyl groups other than amino-acyl groups;	-
HORVU0Hr1G019570	8.05172	5.32369	38.6266	38.93	4.78296	2.65715	1.04185	1.26027	Beta-1,3-N-acetylglucosaminyltransferase family protein	-	-	-
HORVU0Hr1G019590	0	0	0.0654261	0.12894	0.893815	1.04562	3.11512	5.3301	2-oxoglutarate (2OG) and Fe(II)-dependent oxygenase superfamily protein	-	-	-
HORVU0Hr1G019610	6.72834	5.49224	5.6674	4.75958	2.2952	2.7692	1.89611	2.17895	pentatricopeptide repeat 336	-	-	-
HORVU0Hr1G019620	1.80835	1.84808	1.31588	1.42632	0.603966	0.77156	0.206366	0.607103	Pentatricopeptide repeat-containing protein	-	GO:0005515//protein binding;GO:0043167//ion binding;GO:0043169//cation binding;GO:0046872//metal ion binding;GO:0046914//transition metal ion binding;GO:0008270//zinc ion binding;	-
HORVU0Hr1G019640	0.687561	0.268535	1.0916	0.986012	0	0	0	0	basic helix-loop-helix (bHLH) DNA-binding superfamily protein	-	GO:0005515//protein binding;GO:0046983//protein dimerization activity;	-
HORVU0Hr1G019660	1.2351	1.08536	0.122556	0.603826	0.582363	0.139904	0.169137	0.163678	polymerase delta 4	GO:0005623//cell;GO:0044464//cell part;GO:0005622//intracellular;GO:0044424//intracellular part;GO:0043229//intracellular organelle;GO:0043226//organelle;GO:0043231//intracellular membrane-bounded organelle;GO:0043227//membrane-bounded organelle;GO:0005634//nucleus;	-	GO:0009987//cellular process;GO:0071704//organic substance metabolic process;GO:0044238//primary metabolic process;GO:0044237//cellular metabolic process;GO:0043170//macromolecule metabolic process;GO:0044260//cellular macromolecule metabolic process;GO:0006807//nitrogen compound metabolic process;GO:0009058//biosynthetic process;GO:1901360//organic cyclic compound metabolic process;GO:0034641//c…
HORVU0Hr1G019680	0.0358945	0.0700949	0	0.175484	1.98864	3.90326	6.3901	4.23355	alpha/beta-Hydrolases superfamily protein	-	GO:0003824//catalytic activity;GO:0016787//hydrolase activity;	GO:0008152//metabolic process;
HORVU0Hr1G019690	0	0	0	0.11905	1.8658	1.24125	1.91745	2.58164	Tuliposide A-converting enzyme 1, chloroplastic	-	-	-
HORVU0Hr1G019700	17.6139	22.8609	15.3714	14.891	9.17556	8.9566	3.34954	4.64807	alpha/beta-Hydrolases superfamily protein	-	GO:0016787//hydrolase activity;	-
HORVU0Hr1G019750	1.48093	1.51828	0.881693	1.18737	0.366593	0.36905	0.263641	0.549513	Chaperone protein DnaJ	-	-	-
HORVU0Hr1G019770	4.6388	4.79999	3.97199	4.18497	2.89262	2.76118	2.04306	2.14998	39S ribosomal protein L53/MRP-L53	-	-	-
HORVU0Hr1G019780	1.36902	1.42954	1.75466	1.58029	0.918953	0.969214	0.3385	0.856729	Pentatricopeptide repeat-containing protein	-	GO:0043167//ion binding;GO:0043169//cation binding;GO:0046872//metal ion binding;GO:0046914//transition metal ion binding;GO:0008270//zinc ion binding;	-
HORVU0Hr1G019800	0.927419	1.23482	0.474071	0.796891	1.45763	1.4007	2.46308	1.34076	F-box/RNI-like superfamily protein	-	GO:0005488//binding;GO:0005515//protein binding;	-
HORVU0Hr1G019840	1.05893	1.33473	7.75649	7.71844	3.04119	2.87879	1.34466	2.09222	Cytochrome P450 superfamily protein	-	GO:0005488//binding;GO:0003824//catalytic activity;GO:1901363//heterocyclic compound binding;GO:0097159//organic cyclic compound binding;GO:0043167//ion binding;GO:0043169//cation binding;GO:0046872//metal ion binding;GO:0046914//transition metal ion binding;GO:0016491//oxidoreductase activity;GO:0005506//iron ion binding;GO:0020037//heme binding;GO:0016705//oxidoreductase activity, acting on pai…	GO:0008152//metabolic process;GO:0044699//single-organism process;GO:0044710//single-organism metabolic process;GO:0055114//oxidation-reduction process;
HORVU0Hr1G020110	25.9546	30.3692	26.174	30.2051	22.6689	23.9938	16.2904	17.1354	heat shock factor binding protein	-	-	-
HORVU0Hr1G020130	1.43482	1.49903	1.68001	2.10439	1.47146	2.25913	1.10033	1.02678	Importin-9	-	-	-
HORVU0Hr1G020200	3.57485	3.70619	3.92587	3.06338	2.41473	1.81994	1.76017	1.94288	Transcription factor bHLH49	-	GO:0005515//protein binding;GO:0046983//protein dimerization activity;	-
HORVU0Hr1G020260	7.48997	6.54102	5.23942	5.20834	3.94837	3.86003	2.40496	2.41981	Importin-9	-	-	-
HORVU0Hr1G020270	2.64486	1.89137	2.64292	2.67714	0.834315	0.253178	1.1478	1.13543	Domain of unknown function (DUF23)	-	-	-
HORVU0Hr1G020300	2.10831	1.66186	1.0787	1.20251	0.621307	0.721424	0.451119	0.37835	Pentatricopeptide repeat-containing protein	-	-	-
HORVU0Hr1G020320	2.60008	2.58104	2.967	4.3219	6.53848	7.26485	11.75	10.6816	unknown protein; BEST Arabidopsis thaliana protein match is: unknown protein .	-	-	-
HORVU0Hr1G020350	0.979894	1.15972	0.766075	0.561321	0.151677	0.213023	0.33886	0.0918182	Nucleotide/sugar transporter family protein	-	-	-
HORVU0Hr1G020360	4.53446	4.54431	3.93206	3.71858	0.266472	0.28619	0.218519	0.140977	Cysteine-rich repeat secretory protein 12	-	-	-
HORVU0Hr1G020420	12.0468	12.8618	6.36788	5.90787	4.8662	6.84417	8.5826	9.49917	17.6 kDa class II heat shock protein	-	-	-
HORVU0Hr1G020490	10.3385	10.3127	9.10744	9.10039	8.19544	8.64439	6.08443	7.50524	ATP-dependent RNA helicase DBP2	-	GO:0036094//small molecule binding;GO:0000166//nucleotide binding;GO:1901265//nucleoside phosphate binding;GO:0003676//nucleic acid binding;GO:0035639//purine ribonucleoside triphosphate binding;GO:0097367//carbohydrate derivative binding;GO:0032553//ribonucleotide binding;GO:0017076//purine nucleotide binding;GO:0001883//purine nucleoside binding;GO:0001882//nucleoside binding;GO:0032549//ribonu…	-
HORVU0Hr1G020500	2.01949	1.75274	0.445309	1.3164	0.529005	1.52503	0	0.594724	undescribed protein	-	-	-
HORVU0Hr1G020590	7.03294	13.1536	52.5854	53.8508	23.1193	21.8797	5.74246	21.9658	undescribed protein	-	-	-
HORVU0Hr1G020630	0.19822	0.594452	3.21727	2.81031	0.78442	0.769821	0.232668	0.506606	Benzoate O-methyltransferase	-	GO:0016740//transferase activity;GO:0016741//transferase activity, transferring one-carbon groups;GO:0008168//methyltransferase activity;	-
HORVU0Hr1G020730	25.4867	27.5859	31.5251	31.4914	24.1089	22.1367	20.6821	23.0367	Glycosyltransferase family 61 protein	-	GO:0016740//transferase activity;GO:0016757//transferase activity, transferring glycosyl groups;	-
HORVU0Hr1G020750	0.662621	0.688458	7.10609	6.61185	0.150208	0.327174	0.0116334	0.0225158	beta glucosidase 17	-	GO:0016787//hydrolase activity;GO:0016798//hydrolase activity, acting on glycosyl bonds;GO:0004553//hydrolase activity, hydrolyzing O-glycosyl compounds;	GO:0005975//carbohydrate metabolic process;
HORVU0Hr1G020800	1.30635	1.29929	1.2077	1.24558	0.564309	0.73528	0.322232	0.440863	G patch domain-containing protein 11	-	-	-
HORVU0Hr1G020940	0.605767	2.51376	3.90707	2.36922	6.96212	7.89101	3.52558	8.02772	Oligomeric Golgi complex subunit 3	-	-	-
HORVU0Hr1G020960	0.124732	0.0182683	0.371307	0.45735	1.43356	1.24334	0.247676	0.462832	Histone-lysine N-methyltransferase 2A	-	-	-
HORVU0Hr1G020980	1.55015	1.16957	0.952618	0.843966	0.789051	0.728302	0.578946	0.595274	Tryptophan--tRNA ligase	GO:0005622//intracellular;GO:0044424//intracellular part;GO:0005737//cytoplasm;	GO:0035639//purine ribonucleoside triphosphate binding;GO:0097367//carbohydrate derivative binding;GO:0032553//ribonucleotide binding;GO:0017076//purine nucleotide binding;GO:0001883//purine nucleoside binding;GO:0001882//nucleoside binding;GO:0032549//ribonucleoside binding;GO:0032555//purine ribonucleotide binding;GO:0032550//purine ribonucleoside binding;GO:0005524//ATP binding;GO:0030554//ade…	GO:0009058//biosynthetic process;GO:0044763//single-organism cellular process;GO:1901360//organic cyclic compound metabolic process;GO:0034641//cellular nitrogen compound metabolic process;GO:0044249//cellular biosynthetic process;GO:1901576//organic substance biosynthetic process;GO:0006725//cellular aromatic compound metabolic process;GO:0046483//heterocycle metabolic process;GO:0044710//single…
HORVU0Hr1G021000	4.54023	4.59371	7.65007	7.31309	4.11089	4.45965	2.17762	2.52879	Stomatin-1	GO:0016020//membrane;	-	-
HORVU0Hr1G021050	1.29037	0.915328	1.11625	0.75486	0.780031	0.712087	0.498402	0.380005	Zinc finger protein CONSTANS-LIKE 14	-	GO:0005515//protein binding;	-
HORVU0Hr1G021060	26.7716	27.3436	20.2149	20.8609	14.3947	15.4818	10.9824	13.0709	undescribed protein	-	-	-
HORVU0Hr1G021200	2.50927	1.77001	1.36329	1.57659	1.0122	0.648444	0.666345	0.556329	7SK snRNA methylphosphate capping enzyme	-	GO:0003824//catalytic activity;GO:0016740//transferase activity;GO:0016741//transferase activity, transferring one-carbon groups;GO:0008168//methyltransferase activity;	-
HORVU0Hr1G021230	19.3483	20.1544	22.8593	21.4067	18.3416	17.86	11.5792	13.5124	Tyrosine--tRNA ligase	-	GO:0035639//purine ribonucleoside triphosphate binding;GO:0097367//carbohydrate derivative binding;GO:0032553//ribonucleotide binding;GO:0017076//purine nucleotide binding;GO:0001883//purine nucleoside binding;GO:0001882//nucleoside binding;GO:0032549//ribonucleoside binding;GO:0032555//purine ribonucleotide binding;GO:0032550//purine ribonucleoside binding;GO:0005524//ATP binding;GO:0030554//ade…	GO:0009058//biosynthetic process;GO:0044763//single-organism cellular process;GO:1901360//organic cyclic compound metabolic process;GO:0034641//cellular nitrogen compound metabolic process;GO:0044249//cellular biosynthetic process;GO:1901576//organic substance biosynthetic process;GO:0006725//cellular aromatic compound metabolic process;GO:0046483//heterocycle metabolic process;GO:0044710//single…
HORVU0Hr1G021240	8.71041	3.76112	0.241044	0.0848289	0	0.0393092	0.0475228	0.0229944	armadillo repeat only 1	-	GO:0005488//binding;GO:0005515//protein binding;	-
HORVU0Hr1G021280	0.612931	1.28901	1.47371	1.56742	0.694719	0.827806	0.581095	0.406133	xyloglucan endotransglucosylase/hydrolase 28	-	GO:0016787//hydrolase activity;GO:0016798//hydrolase activity, acting on glycosyl bonds;GO:0004553//hydrolase activity, hydrolyzing O-glycosyl compounds;	GO:0005975//carbohydrate metabolic process;
HORVU0Hr1G021390	10.4102	8.50611	7.56711	7.03704	5.65576	4.96874	4.01662	4.04941	Vesicle-associated membrane protein-associated protein A	GO:0005623//cell;GO:0044464//cell part;GO:0005622//intracellular;GO:0044424//intracellular part;GO:0043229//intracellular organelle;GO:0043226//organelle;GO:0043231//intracellular membrane-bounded organelle;GO:0043227//membrane-bounded organelle;GO:0016020//membrane;GO:0005737//cytoplasm;GO:0044422//organelle part;GO:0044446//intracellular organelle part;GO:0044425//membrane part;GO:0044444//cyto…	-	-
HORVU0Hr1G021440	2.55445	1.93991	0.675926	1.27659	0.535311	0.0643004	0.155472	0.526586	Carbohydrate-binding X8 domain superfamily protein	-	-	-
HORVU0Hr1G021450	1.29562	1.16484	0.394593	0.53934	0.0907273	0.159837	0.105401	0.186997	RING/U-box superfamily protein	-	GO:0043167//ion binding;GO:0043169//cation binding;GO:0046872//metal ion binding;GO:0046914//transition metal ion binding;GO:0008270//zinc ion binding;	-
HORVU0Hr1G021480	0.425834	0.514261	1.87922	1.534	0.733131	0.920289	0.613838	1.07667	Arabidopsis thaliana protein of unknown function (DUF821)	-	-	-
HORVU0Hr1G021630	49.6714	67.6486	55.704	56.6403	26.1734	25.8473	13.1359	16.5006	Auxin-responsive protein IAA21	GO:0005623//cell;GO:0044464//cell part;GO:0005622//intracellular;GO:0044424//intracellular part;GO:0043229//intracellular organelle;GO:0043226//organelle;GO:0043231//intracellular membrane-bounded organelle;GO:0043227//membrane-bounded organelle;GO:0005634//nucleus;	GO:0005515//protein binding;	GO:0009987//cellular process;GO:0071704//organic substance metabolic process;GO:0044238//primary metabolic process;GO:0044237//cellular metabolic process;GO:0043170//macromolecule metabolic process;GO:0044260//cellular macromolecule metabolic process;GO:0006807//nitrogen compound metabolic process;GO:0009058//biosynthetic process;GO:1901360//organic cyclic compound metabolic process;GO:0034641//c…
HORVU0Hr1G021640	7.5466	11.1345	9.35821	10.6249	8.64663	9.08695	5.77621	7.90034	hemoglobin 3	-	GO:0020037//heme binding;GO:0046906//tetrapyrrole binding;	-
HORVU0Hr1G021670	3.8257	2.58353	3.29446	3.04857	8.24451	9.96518	4.75433	5.44957	unknown function	-	-	-
HORVU0Hr1G021720	1.54908	0.252088	1.79331	2.27198	8.52145	12.2829	8.83895	7.5272	Cytochrome P450 superfamily protein	-	GO:0005488//binding;GO:0043167//ion binding;GO:0043169//cation binding;GO:0046872//metal ion binding;GO:0046914//transition metal ion binding;GO:0016491//oxidoreductase activity;GO:0005506//iron ion binding;GO:0020037//heme binding;GO:0016705//oxidoreductase activity, acting on paired donors, with incorporation or reduction of molecular oxygen;GO:0046906//tetrapyrrole binding;	GO:0044699//single-organism process;GO:0044710//single-organism metabolic process;GO:0055114//oxidation-reduction process;
HORVU0Hr1G021760	12.4105	11.0325	13.3945	14.4892	38.2926	39.5771	26.1904	25.3757	cytochrome P450, family 706, subfamily A, polypeptide 7	-	GO:0043167//ion binding;GO:0043169//cation binding;GO:0046872//metal ion binding;GO:0046914//transition metal ion binding;GO:0016491//oxidoreductase activity;GO:0005506//iron ion binding;GO:0020037//heme binding;GO:0016705//oxidoreductase activity, acting on paired donors, with incorporation or reduction of molecular oxygen;GO:0046906//tetrapyrrole binding;	GO:0044710//single-organism metabolic process;GO:0055114//oxidation-reduction process;
HORVU0Hr1G021800	4.196	4.22452	2.84323	2.80966	1.73211	1.83091	1.84456	1.88239	extra-large G-protein 1	-	-	-
HORVU0Hr1G021810	4.54833	5.14776	3.22678	4.0247	2.07582	1.82341	2.76661	2.99228	O-fucosyltransferase family protein	-	-	-
HORVU0Hr1G021820	0	0	3.35603	3.78184	0	0.0392933	0	0.13791	Ethylene-responsive transcription factor 1	-	GO:1901363//heterocyclic compound binding;GO:0097159//organic cyclic compound binding;GO:0003676//nucleic acid binding;GO:0003677//DNA binding;GO:0003700//transcription factor activity, sequence-specific DNA binding;GO:0001071//nucleic acid binding transcription factor activity;	GO:0008152//metabolic process;GO:0009987//cellular process;GO:0071704//organic substance metabolic process;GO:0044238//primary metabolic process;GO:0044237//cellular metabolic process;GO:0043170//macromolecule metabolic process;GO:0044260//cellular macromolecule metabolic process;GO:0006807//nitrogen compound metabolic process;GO:0009058//biosynthetic process;GO:1901360//organic cyclic compound m…
HORVU0Hr1G021850	1.36352	1.51289	8.0872	6.02979	38.2827	42.3337	76.5142	55.6462	Protein of unknown function (DUF581)	-	-	-
HORVU0Hr1G021860	3.03406	3.23042	3.38885	2.98154	2.83962	1.29527	1.00219	1.03045	Eukaryotic aspartyl protease family protein	-	-	-
HORVU0Hr1G021920	13.6781	3.60013	0.393404	0	0.233673	0.628729	0.271464	0.105081	serine-rich protein-related	-	-	-
HORVU0Hr1G021930	2.26591	2.71814	2.31265	1.55088	0.763142	0.880003	0.797909	0.772153	Membrane lipoprotein, putative	-	-	-
HORVU0Hr1G021940	11.1949	12.43	12.6406	13.2947	8.99976	7.91947	6.39065	5.22943	Loricrin-like	-	-	-
HORVU0Hr1G021950	10.9505	11.9437	13.3211	13.7968	8.03541	6.22453	4.70831	5.2806	Glucan endo-1,3-beta-glucosidase 14	-	GO:0003824//catalytic activity;GO:0016787//hydrolase activity;GO:0016798//hydrolase activity, acting on glycosyl bonds;GO:0004553//hydrolase activity, hydrolyzing O-glycosyl compounds;	GO:0008152//metabolic process;GO:0071704//organic substance metabolic process;GO:0044238//primary metabolic process;GO:0005975//carbohydrate metabolic process;
HORVU0Hr1G021960	4.36812	4.60209	3.57026	3.77773	2.56669	2.19574	1.12727	1.84746	tRNA-dihydrouridine synthase B	-	GO:1901363//heterocyclic compound binding;GO:0097159//organic cyclic compound binding;GO:0036094//small molecule binding;GO:0000166//nucleotide binding;GO:1901265//nucleoside phosphate binding;GO:0016491//oxidoreductase activity;GO:0048037//cofactor binding;GO:0050662//coenzyme binding;GO:0016627//oxidoreductase activity, acting on the CH-CH group of donors;GO:0050660//flavin adenine dinucleotide…	GO:0009987//cellular process;GO:0071704//organic substance metabolic process;GO:0044238//primary metabolic process;GO:0044237//cellular metabolic process;GO:0043170//macromolecule metabolic process;GO:0044699//single-organism process;GO:0044260//cellular macromolecule metabolic process;GO:0006807//nitrogen compound metabolic process;GO:1901360//organic cyclic compound metabolic process;GO:0034641…
HORVU0Hr1G021970	2.8946	3.06447	2.69475	1.9319	1.16931	1.51968	1.14687	1.20682	S-adenosyl-L-methionine-dependent methyltransferases superfamily protein	-	GO:0003824//catalytic activity;GO:0016740//transferase activity;GO:0016741//transferase activity, transferring one-carbon groups;GO:0008168//methyltransferase activity;	-
HORVU0Hr1G021980	6.58629	7.48393	8.27058	8.19067	9.73865	9.82086	5.83608	6.79944	unknown protein; LOCATED IN: chloroplast; BEST Arabidopsis thaliana protein match is: unknown protein .	-	-	-
HORVU0Hr1G022000	0.995387	1.19195	1.19269	0.697813	1.90391	1.7019	2.26327	1.84177	Ubiquitin-specific protease family C19-related protein	-	-	-
HORVU0Hr1G022020	4.8905	6.71095	7.14794	7.91584	5.68691	5.80167	4.2536	4.37904	glutamine dumper 4	-	-	-
HORVU0Hr1G022050	1.77872	1.71285	1.33318	1.34295	0.74379	1.00433	0.73745	0.655977	RAB6A-GEF complex partner protein 2	-	-	-
HORVU0Hr1G022060	1.2903	1.43363	1.79909	1.94682	1.23251	1.49937	0.822552	1.04659	unknown function	-	-	-
HORVU0Hr1G022070	1.73382	1.90452	1.97581	2.13236	0.686587	0.398931	0.779079	0.753931	Protein kinase superfamily protein	-	GO:0036094//small molecule binding;GO:0000166//nucleotide binding;GO:1901265//nucleoside phosphate binding;GO:0016740//transferase activity;GO:0035639//purine ribonucleoside triphosphate binding;GO:0097367//carbohydrate derivative binding;GO:0032553//ribonucleotide binding;GO:0017076//purine nucleotide binding;GO:0001883//purine nucleoside binding;GO:0001882//nucleoside binding;GO:0032549//ribonu…	GO:0008152//metabolic process;GO:0071704//organic substance metabolic process;GO:0044238//primary metabolic process;GO:0019538//protein metabolic process;GO:0044267//cellular protein metabolic process;GO:0043412//macromolecule modification;GO:0006464//cellular protein modification process;GO:0036211//protein modification process;GO:0006793//phosphorus metabolic process;GO:0006796//phosphate-conta…
HORVU0Hr1G022130	2.41544	1.0853	0	0.188104	0	0	0	0	unknown function	-	GO:0005516//calmodulin binding;	-
HORVU0Hr1G022140	2.3351	2.17476	29.2306	34.7398	9.65512	7.32475	0.0983916	1.42823	germin-like protein 2	-	GO:0043167//ion binding;GO:0043169//cation binding;GO:0046872//metal ion binding;GO:0046914//transition metal ion binding;GO:0045735//nutrient reservoir activity;GO:0030145//manganese ion binding;	-
HORVU0Hr1G022160	4.57171	4.85078	3.97462	3.81966	5.37234	4.7136	3.58579	4.708	unknown protein; BEST Arabidopsis thaliana protein match is: unknown protein .	-	-	-
HORVU0Hr1G022170	0	0	9.35957	10.2973	12.1982	15.5599	0.501629	0.364078	Bifunctional inhibitor/lipid-transfer protein/seed storage 2S albumin superfamily protein	-	-	-
HORVU0Hr1G022230	1.38252	1.00153	2.65517	2.96522	1.31426	1.31344	1.16038	1.35932	unknown function	-	-	-
HORVU0Hr1G022240	12.1538	13.7147	13.7393	13.2258	4.85407	5.87211	2.55494	4.83897	Sec14p-like phosphatidylinositol transfer family protein	-	-	-
HORVU0Hr1G022270	11.4735	14.3691	7.17912	7.48863	5.80957	5.56033	3.75253	4.10165	RING/U-box superfamily protein	-	GO:0043167//ion binding;GO:0043169//cation binding;GO:0046872//metal ion binding;GO:0046914//transition metal ion binding;GO:0008270//zinc ion binding;	-
HORVU0Hr1G022280	5.05279	4.75638	4.20353	4.74943	6.58134	6.80652	7.2539	7.46368	3-hydroxyisobutyrate dehydrogenase	-	GO:0036094//small molecule binding;GO:0000166//nucleotide binding;GO:1901265//nucleoside phosphate binding;GO:0016491//oxidoreductase activity;GO:0048037//cofactor binding;GO:0050662//coenzyme binding;GO:0016614//oxidoreductase activity, acting on CH-OH group of donors;GO:0016616//oxidoreductase activity, acting on the CH-OH group of donors, NAD or NADP as acceptor;GO:0051287//NAD binding;GO:0004…	GO:0044699//single-organism process;GO:0044710//single-organism metabolic process;GO:0055114//oxidation-reduction process;
HORVU0Hr1G022290	0	0.104617	2.19723	2.68894	0.7157	0.910253	0.268999	0.496966	receptor kinase 2	-	GO:0005488//binding;GO:0036094//small molecule binding;GO:0000166//nucleotide binding;GO:1901265//nucleoside phosphate binding;GO:0016740//transferase activity;GO:0035639//purine ribonucleoside triphosphate binding;GO:0097367//carbohydrate derivative binding;GO:0032553//ribonucleotide binding;GO:0017076//purine nucleotide binding;GO:0001883//purine nucleoside binding;GO:0001882//nucleoside bindin…	GO:0019538//protein metabolic process;GO:0044267//cellular protein metabolic process;GO:0043412//macromolecule modification;GO:0006464//cellular protein modification process;GO:0036211//protein modification process;GO:0006793//phosphorus metabolic process;GO:0006796//phosphate-containing compound metabolic process;GO:0016310//phosphorylation;GO:0006468//protein phosphorylation;
HORVU0Hr1G022300	21.1527	26.189	19.8483	21.2055	9.75095	10.8847	7.43398	8.2808	ALA-interacting subunit 5	GO:0016020//membrane;	-	-
HORVU0Hr1G022310	19.7257	23.0222	19.9276	21.7455	42.9797	41.5875	35.6707	35.2487	Haloacid dehalogenase-like hydrolase domain-containing protein 3	-	GO:0003824//catalytic activity;GO:0016787//hydrolase activity;	GO:0008152//metabolic process;
HORVU0Hr1G022330	2.31764	1.74211	2.31799	3.11144	1.1058	0.791751	0.453404	0.341264	undescribed protein	-	-	-
HORVU0Hr1G022340	10.7465	14.1779	26.4683	29.2713	19.9818	19.1289	10.6869	14.9196	Galactose oxidase/kelch repeat superfamily protein	-	GO:0005488//binding;GO:0005515//protein binding;	-
HORVU0Hr1G022360	2.87269	1.95931	1.0899	1.33214	0.323687	0.299081	0.216944	0.237933	Oxygen-dependent choline dehydrogenase	-	GO:0005488//binding;GO:0003824//catalytic activity;GO:1901363//heterocyclic compound binding;GO:0097159//organic cyclic compound binding;GO:0036094//small molecule binding;GO:0000166//nucleotide binding;GO:1901265//nucleoside phosphate binding;GO:0016491//oxidoreductase activity;GO:0048037//cofactor binding;GO:0050662//coenzyme binding;GO:0016614//oxidoreductase activity, acting on CH-OH group of…	GO:0008152//metabolic process;GO:0044699//single-organism process;GO:0044710//single-organism metabolic process;GO:0055114//oxidation-reduction process;
HORVU0Hr1G022380	4.15961	9.67447	28.7532	29.4298	17.0787	16.6235	5.63225	9.04278	CONSTANS-like 5	GO:0005623//cell;GO:0044464//cell part;GO:0005622//intracellular;	GO:0043167//ion binding;GO:0043169//cation binding;GO:0046872//metal ion binding;GO:0046914//transition metal ion binding;GO:0008270//zinc ion binding;	-
HORVU0Hr1G022470	2.96964	2.8641	2.81058	2.50912	6.1307	6.10606	5.14966	4.91392	Phospholipase D Z	-	-	-
HORVU0Hr1G022480	1.41325	0.899261	1.0872	0.978157	0.467951	0.503635	0.978539	0.652345	Ubiquitin system component Cue protein	-	GO:0005515//protein binding;	-
HORVU0Hr1G022500	22.7232	21.9318	27.9191	29.1781	19.0697	19.3539	14.1273	14.1001	Ubiquitin system component Cue protein	-	GO:0005488//binding;GO:0005515//protein binding;	-
HORVU0Hr1G022510	5.92073	7.10948	5.34833	5.87686	9.91366	10.0261	11.128	11.6901	Phox (PX) domain-containing protein	-	GO:0008289//lipid binding;GO:0005543//phospholipid binding;GO:0035091//phosphatidylinositol binding;	-
HORVU0Hr1G022580	8.57869	8.03013	8.07274	7.14022	3.99062	3.5336	1.9782	2.52505	MAK16 protein-related	-	-	-
HORVU0Hr1G022670	11.8075	14.1551	11.8709	11.2912	7.54066	6.61093	4.01036	5.27088	Leucine-rich receptor-like protein kinase family protein	-	GO:0005515//protein binding;GO:1901363//heterocyclic compound binding;GO:0097159//organic cyclic compound binding;GO:0036094//small molecule binding;GO:0000166//nucleotide binding;GO:1901265//nucleoside phosphate binding;GO:0016740//transferase activity;GO:0035639//purine ribonucleoside triphosphate binding;GO:0097367//carbohydrate derivative binding;GO:0032553//ribonucleotide binding;GO:0017076/…	GO:0008152//metabolic process;GO:0009987//cellular process;GO:0044260//cellular macromolecule metabolic process;GO:0019538//protein metabolic process;GO:0044267//cellular protein metabolic process;GO:0043412//macromolecule modification;GO:0006464//cellular protein modification process;GO:0036211//protein modification process;GO:0006793//phosphorus metabolic process;GO:0006796//phosphate-containin…
HORVU0Hr1G022780	0.04117	0.0482382	0.0571929	0.0885611	4.77538	4.84069	3.20233	3.19717	1,4-alpha-glucan branching enzyme GlgB	-	GO:0003824//catalytic activity;GO:0016740//transferase activity;GO:0016787//hydrolase activity;GO:0043167//ion binding;GO:0043169//cation binding;GO:0016757//transferase activity, transferring glycosyl groups;GO:0016798//hydrolase activity, acting on glycosyl bonds;GO:0004553//hydrolase activity, hydrolyzing O-glycosyl compounds;GO:0016758//transferase activity, transferring hexosyl groups;	GO:0008152//metabolic process;GO:0009987//cellular process;GO:0071704//organic substance metabolic process;GO:0044238//primary metabolic process;GO:0044237//cellular metabolic process;GO:0043170//macromolecule metabolic process;GO:0044699//single-organism process;GO:0044260//cellular macromolecule metabolic process;GO:0009058//biosynthetic process;GO:0044763//single-organism cellular process;GO:0…
HORVU0Hr1G022790	0.0170647	0.00833101	0	0	13.6886	14.4587	6.14598	8.26557	1,4-alpha-glucan branching enzyme GlgB	-	GO:0003824//catalytic activity;GO:0016740//transferase activity;GO:0016787//hydrolase activity;GO:0043167//ion binding;GO:0043169//cation binding;GO:0016757//transferase activity, transferring glycosyl groups;GO:0016798//hydrolase activity, acting on glycosyl bonds;GO:0004553//hydrolase activity, hydrolyzing O-glycosyl compounds;GO:0016758//transferase activity, transferring hexosyl groups;	GO:0008152//metabolic process;GO:0009987//cellular process;GO:0071704//organic substance metabolic process;GO:0044238//primary metabolic process;GO:0044237//cellular metabolic process;GO:0043170//macromolecule metabolic process;GO:0044699//single-organism process;GO:0044260//cellular macromolecule metabolic process;GO:0009058//biosynthetic process;GO:0044763//single-organism cellular process;GO:0…
HORVU0Hr1G022810	8.92598	9.56418	9.86802	9.23112	74.9249	79.6193	220.757	221.057	1,4-alpha-glucan-branching enzyme	-	GO:0016787//hydrolase activity;GO:0043167//ion binding;GO:0043169//cation binding;GO:0016798//hydrolase activity, acting on glycosyl bonds;GO:0004553//hydrolase activity, hydrolyzing O-glycosyl compounds;	GO:0008152//metabolic process;GO:0071704//organic substance metabolic process;GO:0044238//primary metabolic process;GO:0005975//carbohydrate metabolic process;
HORVU0Hr1G023140	1.4258	1.66854	2.10138	1.40437	1.50769	0.985662	0.401991	0.750242	amino acid transporter 1	GO:0016020//membrane;	GO:0005215//transporter activity;GO:0022857//transmembrane transporter activity;GO:0022892//substrate-specific transporter activity;GO:0022891//substrate-specific transmembrane transporter activity;GO:0015171//amino acid transmembrane transporter activity;GO:0005342//organic acid transmembrane transporter activity;GO:0046943//carboxylic acid transmembrane transporter activity;	GO:0044699//single-organism process;GO:0051179//localization;GO:0051234//establishment of localization;GO:0006810//transport;GO:0071702//organic substance transport;GO:0055085//transmembrane transport;GO:1902578//single-organism localization;GO:0044765//single-organism transport;GO:0071705//nitrogen compound transport;GO:0015849//organic acid transport;GO:1905039//carboxylic acid transmembrane tr…
HORVU0Hr1G023150	1.92086	2.66205	5.73858	5.12964	2.41035	2.363	1.15967	2.32659	Protein of unknown function (DUF1218)	-	-	-
HORVU0Hr1G023180	0.819151	1.85559	1.07293	1.37763	0.115872	0.482499	0.403835	0.607909	GINS complex protein	-	-	-
HORVU0Hr1G023200	2.27533	2.16089	3.54538	4.31917	1.29915	1.39942	1.69183	1.11896	receptor kinase 3	-	GO:0003824//catalytic activity;GO:1901363//heterocyclic compound binding;GO:0097159//organic cyclic compound binding;GO:0036094//small molecule binding;GO:0000166//nucleotide binding;GO:1901265//nucleoside phosphate binding;GO:0016740//transferase activity;GO:0035639//purine ribonucleoside triphosphate binding;GO:0097367//carbohydrate derivative binding;GO:0032553//ribonucleotide binding;GO:00170…	GO:0008152//metabolic process;GO:0009987//cellular process;GO:0071704//organic substance metabolic process;GO:0044238//primary metabolic process;GO:0044237//cellular metabolic process;GO:0043170//macromolecule metabolic process;GO:0044260//cellular macromolecule metabolic process;GO:0019538//protein metabolic process;GO:0044267//cellular protein metabolic process;GO:0043412//macromolecule modific…
HORVU0Hr1G023280	15.2362	14.0279	10.7396	10.5252	7.98996	8.26782	4.57406	4.92458	Protein KRI1	-	-	-
HORVU0Hr1G023290	54.0648	46.0717	37.9438	35.7254	29.7446	29.3814	18.1432	17.5897	60S ribosomal protein L30	-	-	-
HORVU0Hr1G023360	5.96418	10.1537	9.5221	8.52315	2.43361	1.9055	1.09947	2.07729	Early light-induced protein 1, chloroplastic	-	-	-
HORVU0Hr1G023480	0.381808	1.58439	0.947149	1.30663	2.0253	1.29747	0.261428	2.2769	Pentatricopeptide repeat (PPR) superfamily protein	-	-	-
HORVU0Hr1G023640	1.11813	1.72771	1.37879	1.32679	1.79149	1.90597	1.84337	2.273	ABSCISIC ACID-INSENSITIVE 5-like protein 2	-	GO:0003676//nucleic acid binding;GO:0003677//DNA binding;GO:0003700//transcription factor activity, sequence-specific DNA binding;GO:0001071//nucleic acid binding transcription factor activity;GO:0043565//sequence-specific DNA binding;	GO:0044238//primary metabolic process;GO:0044237//cellular metabolic process;GO:0043170//macromolecule metabolic process;GO:0044260//cellular macromolecule metabolic process;GO:0006807//nitrogen compound metabolic process;GO:0009058//biosynthetic process;GO:1901360//organic cyclic compound metabolic process;GO:0034641//cellular nitrogen compound metabolic process;GO:0044249//cellular biosynthetic…
HORVU0Hr1G023660	1.58622	1.34424	1.30669	1.15591	0.51155	0.661078	0.266403	0.297466	Histone superfamily protein	GO:0005623//cell;GO:0044464//cell part;GO:0005622//intracellular;GO:0044424//intracellular part;GO:0043229//intracellular organelle;GO:0043226//organelle;GO:0044422//organelle part;GO:0044446//intracellular organelle part;GO:0032991//macromolecular complex;GO:0043234//protein complex;GO:0043232//intracellular non-membrane-bounded organelle;GO:0043228//non-membrane-bounded organelle;GO:0005694//ch…	GO:0003676//nucleic acid binding;GO:0003677//DNA binding;GO:0046983//protein dimerization activity;GO:0046982//protein heterodimerization activity;	-
HORVU0Hr1G023760	1.01448	1.10538	0.802396	0.920052	0.242635	0.649512	0.342278	0.409166	Uncharacterised conserved protein (UCP012943)	-	-	-
HORVU0Hr1G023980	1.09279	1.23373	1.38933	1.46252	3.35727	3.89922	5.12549	4.12733	RRNA intron-encoded homing endonuclease	-	-	-
HORVU0Hr1G024100	5.16845	5.78387	5.64372	5.6997	7.1774	5.48023	6.85155	7.19334	Chromosome 3B, genomic scaffold, cultivar Chinese Spring	-	-	-
HORVU0Hr1G025460	2.42195	1.74789	2.50773	3.60367	1.61366	4.17479	2.59565	3.4887	Not1 N-terminal domain, CCR4-Not complex component family protein, expressed	-	-	-
HORVU0Hr1G025520	0	0	21.5497	19.6422	18.84	19.2957	0.139408	2.15852	Leucine-rich repeat receptor-like protein kinase family protein	-	GO:0005515//protein binding;	-
HORVU0Hr1G025820	3.51581	4.28396	2.49396	2.82685	1.30153	1.54692	0.756015	0.981899	Phosphoethanolamine N-methyltransferase	-	GO:0016741//transferase activity, transferring one-carbon groups;GO:0008168//methyltransferase activity;	-
HORVU0Hr1G025850	0.732888	0.653368	0.537516	0.591974	3.9815	3.06802	3.22907	2.95593	Non-specific lipid-transfer protein-like protein	-	-	-
HORVU0Hr1G026630	0	0	5.01818	5.44771	16.4695	22.7199	9.15574	11.5864	Bifunctional inhibitor/lipid-transfer protein/seed storage 2S albumin superfamily protein	-	-	-
HORVU0Hr1G026700	0.668039	0.643088	0.662879	1.06719	1.07584	0.937897	1.04368	0.299255	Sulfite reductase [NADPH] hemoprotein beta-component	-	GO:0016491//oxidoreductase activity;GO:0051540//metal cluster binding;GO:0051536//iron-sulfur cluster binding;GO:0016667//oxidoreductase activity, acting on a sulfur group of donors;GO:0020037//heme binding;GO:0046906//tetrapyrrole binding;GO:0051539//4 iron, 4 sulfur cluster binding;	GO:0044699//single-organism process;GO:0044710//single-organism metabolic process;GO:0055114//oxidation-reduction process;
HORVU0Hr1G027030	0	0	0	0	5.47395	1.97256	3.4446	4.61549	Alpha-amylase/trypsin inhibitor	-	GO:0098772//molecular function regulator;GO:0030234//enzyme regulator activity;GO:0004857//enzyme inhibitor activity;GO:0004866//endopeptidase inhibitor activity;GO:0030414//peptidase inhibitor activity;GO:0061135//endopeptidase regulator activity;GO:0061134//peptidase regulator activity;GO:0004867//serine-type endopeptidase inhibitor activity;	-
HORVU0Hr1G027130	71.21	81.9316	71.4682	73.69	63.9004	63.0046	53.7209	53.5444	ADP-ribosylation factor 1	GO:0005623//cell;GO:0044464//cell part;GO:0005622//intracellular;	GO:1901363//heterocyclic compound binding;GO:0097159//organic cyclic compound binding;GO:0036094//small molecule binding;GO:0000166//nucleotide binding;GO:1901265//nucleoside phosphate binding;GO:0035639//purine ribonucleoside triphosphate binding;GO:0097367//carbohydrate derivative binding;GO:0032553//ribonucleotide binding;GO:0017076//purine nucleotide binding;GO:0001883//purine nucleoside bind…	GO:0044699//single-organism process;GO:0044763//single-organism cellular process;GO:0050789//regulation of biological process;GO:0065007//biological regulation;GO:0051179//localization;GO:0051234//establishment of localization;GO:0050794//regulation of cellular process;GO:0006810//transport;GO:0050896//response to stimulus;GO:0033036//macromolecule localization;GO:0071702//organic substance trans…
HORVU0Hr1G027670	1.96296	2.87496	0.927524	1.87364	0.661112	0.317646	1.15205	0.619369	undescribed protein	-	-	-
HORVU0Hr1G027900	1.45428	0.912163	0.745417	0.875778	0.397348	0.261826	0.1187	0.114869	kinesin 4	-	GO:0005515//protein binding;GO:1901363//heterocyclic compound binding;GO:0097159//organic cyclic compound binding;GO:0036094//small molecule binding;GO:0000166//nucleotide binding;GO:1901265//nucleoside phosphate binding;GO:0016787//hydrolase activity;GO:0035639//purine ribonucleoside triphosphate binding;GO:0097367//carbohydrate derivative binding;GO:0032553//ribonucleotide binding;GO:0017076//p…	GO:0009987//cellular process;GO:0044699//single-organism process;GO:0044763//single-organism cellular process;GO:0007017//microtubule-based process;GO:0006928//movement of cell or subcellular component;GO:0007018//microtubule-based movement;
HORVU0Hr1G028170	0.157566	1.00001	1.25079	1.00142	0.650073	0.446203	0.539436	0.417618	Cell wall integrity protein scw1	-	-	-
HORVU0Hr1G028890	2.55234	1.45373	0	0.207968	0	0	0	0	undescribed protein	-	-	-
HORVU0Hr1G029110	0.442977	1.42115	1.11459	1.26846	0.335681	0.215047	0.0433301	0.125794	Fatty acyl-CoA reductase 1	-	GO:0016491//oxidoreductase activity;GO:0016903//oxidoreductase activity, acting on the aldehyde or oxo group of donors;GO:0016620//oxidoreductase activity, acting on the aldehyde or oxo group of donors, NAD or NADP as acceptor;GO:0080019//fatty-acyl-CoA reductase (alcohol-forming) activity;	-
HORVU0Hr1G029210	0	0	0	0.156949	0.946067	1.27276	1.97834	1.16996	early nodulin-related	-	-	-
HORVU0Hr1G029490	3.15289	1.4088	2.06802	1.61979	1.88978	1.51331	0.658623	1.13309	kinesin-like protein 1	-	GO:0005515//protein binding;GO:0036094//small molecule binding;GO:0000166//nucleotide binding;GO:1901265//nucleoside phosphate binding;GO:0016787//hydrolase activity;GO:0035639//purine ribonucleoside triphosphate binding;GO:0097367//carbohydrate derivative binding;GO:0032553//ribonucleotide binding;GO:0017076//purine nucleotide binding;GO:0001883//purine nucleoside binding;GO:0001882//nucleoside …	GO:0044699//single-organism process;GO:0044763//single-organism cellular process;GO:0007017//microtubule-based process;GO:0006928//movement of cell or subcellular component;GO:0007018//microtubule-based movement;
HORVU0Hr1G029570	0	0	0	0	0	0.0349007	4.38808	1.38826	Eukaryotic aspartyl protease family protein	-	-	-
HORVU0Hr1G030010	3.00111	3.13593	2.4729	2.88293	2.13086	1.74944	1.58623	1.62806	unknown function	-	-	-
HORVU0Hr1G030120	0.689329	1.20877	1.96826	2.02891	4.9666	5.01961	3.79519	4.23198	proton pump interactor 1	-	-	-
HORVU0Hr1G030440	0.639555	0.837694	0.859053	0.777864	1.09406	1.11318	0.897181	1.46771	Endoplasmic reticulum-Golgi intermediate compartment protein 3	-	-	-
HORVU0Hr1G030830	1.96725	3.77306	2.12635	2.37006	0.248459	1.0346	0.240535	0.372434	WRKY family transcription factor	-	GO:0003676//nucleic acid binding;GO:0003677//DNA binding;GO:0003700//transcription factor activity, sequence-specific DNA binding;GO:0001071//nucleic acid binding transcription factor activity;GO:0043565//sequence-specific DNA binding;	GO:0043170//macromolecule metabolic process;GO:0044260//cellular macromolecule metabolic process;GO:0006807//nitrogen compound metabolic process;GO:0009058//biosynthetic process;GO:1901360//organic cyclic compound metabolic process;GO:0034641//cellular nitrogen compound metabolic process;GO:0044249//cellular biosynthetic process;GO:1901576//organic substance biosynthetic process;GO:0006725//cellu…
HORVU0Hr1G030980	3.53402	3.26241	1.49833	2.13611	0.643808	0.509487	0.791927	0.425758	Protein kinase superfamily protein	-	GO:0005488//binding;GO:0003824//catalytic activity;GO:1901363//heterocyclic compound binding;GO:0097159//organic cyclic compound binding;GO:0036094//small molecule binding;GO:0000166//nucleotide binding;GO:1901265//nucleoside phosphate binding;GO:0016740//transferase activity;GO:0035639//purine ribonucleoside triphosphate binding;GO:0097367//carbohydrate derivative binding;GO:0032553//ribonucleot…	GO:0008152//metabolic process;GO:0009987//cellular process;GO:0071704//organic substance metabolic process;GO:0044238//primary metabolic process;GO:0044237//cellular metabolic process;GO:0043170//macromolecule metabolic process;GO:0044260//cellular macromolecule metabolic process;GO:0019538//protein metabolic process;GO:0044267//cellular protein metabolic process;GO:0043412//macromolecule modific…
HORVU0Hr1G031710	1.27198	1.98546	0.884369	0.693772	0.285597	0.32345	0.308087	0.504549	Cytochrome P450 superfamily protein	-	GO:0043167//ion binding;GO:0043169//cation binding;GO:0046872//metal ion binding;GO:0046914//transition metal ion binding;GO:0016491//oxidoreductase activity;GO:0005506//iron ion binding;GO:0020037//heme binding;GO:0016705//oxidoreductase activity, acting on paired donors, with incorporation or reduction of molecular oxygen;GO:0046906//tetrapyrrole binding;	GO:0044710//single-organism metabolic process;GO:0055114//oxidation-reduction process;
HORVU0Hr1G031830	4.32424	3.56541	3.33732	3.47646	1.81238	1.95929	1.05275	0.509382	zinc finger protein 2	-	GO:0043167//ion binding;GO:0043169//cation binding;GO:0046872//metal ion binding;	-
HORVU0Hr1G031850	1.92027	1.84405	1.5076	2.09424	0.858168	3.15519	0.260077	0.615221	myb-like transcription factor family protein	-	GO:1901363//heterocyclic compound binding;GO:0097159//organic cyclic compound binding;GO:0003676//nucleic acid binding;GO:0003677//DNA binding;	-
HORVU0Hr1G032230	7.66438	4.29157	0.18625	0.244704	0.0368759	0.0354356	0.0214199	0	transcription factor-related	-	GO:0005488//binding;GO:1901363//heterocyclic compound binding;GO:0097159//organic cyclic compound binding;GO:0003676//nucleic acid binding;GO:0003677//DNA binding;GO:0003700//transcription factor activity, sequence-specific DNA binding;GO:0001071//nucleic acid binding transcription factor activity;GO:0043565//sequence-specific DNA binding;	GO:0008152//metabolic process;GO:0009987//cellular process;GO:0071704//organic substance metabolic process;GO:0044238//primary metabolic process;GO:0044237//cellular metabolic process;GO:0043170//macromolecule metabolic process;GO:0044260//cellular macromolecule metabolic process;GO:0006807//nitrogen compound metabolic process;GO:0009058//biosynthetic process;GO:1901360//organic cyclic compound m…
HORVU0Hr1G032490	1.29139	0.945687	0.240265	0.157836	0.665989	0.274276	0.0552642	0	basic helix-loop-helix (bHLH) DNA-binding superfamily protein	-	GO:0005515//protein binding;GO:0046983//protein dimerization activity;	-
HORVU0Hr1G032640	1.80455	0.440491	0	1.10278	2.12716	0	0.617796	1.49463	RNAase	-	-	-
HORVU0Hr1G035910	4.35158	4.37241	1.66945	1.3482	0.969244	0.945718	1.126	1.60933	unknown function	-	-	-
HORVU0Hr1G037040	19.2265	6.83107	3.23966	4.15508	12.7674	12.3275	27.3227	30.5614	Orf108a	-	-	-
HORVU0Hr1G037150	0	0	0.293796	0	0.959793	1.59307	0.810924	1.07903	unknown function	-	-	-
HORVU0Hr1G037700	1.74931	0.854013	0	0	0.206204	0	0.958214	0	Cytochrome c oxidase subunit 2	GO:0016020//membrane;	GO:0005488//binding;GO:0003824//catalytic activity;GO:0043167//ion binding;GO:0043169//cation binding;GO:0046872//metal ion binding;GO:0046914//transition metal ion binding;GO:0016491//oxidoreductase activity;GO:0005215//transporter activity;GO:0022857//transmembrane transporter activity;GO:0022892//substrate-specific transporter activity;GO:0022891//substrate-specific transmembrane transporter a…	-
HORVU0Hr1G038120	1.89877	2.5967	3.21819	2.95207	1.52227	1.62313	0.912499	1.3988	cellulose synthase 1	GO:0016020//membrane;	GO:0016757//transferase activity, transferring glycosyl groups;GO:0016758//transferase activity, transferring hexosyl groups;GO:0008194//UDP-glycosyltransferase activity;GO:0046527//glucosyltransferase activity;GO:0035251//UDP-glucosyltransferase activity;GO:0016760//cellulose synthase (UDP-forming) activity;GO:0016759//cellulose synthase activity;	GO:0009058//biosynthetic process;GO:0044763//single-organism cellular process;GO:0044249//cellular biosynthetic process;GO:1901576//organic substance biosynthetic process;GO:0044710//single-organism metabolic process;GO:0009059//macromolecule biosynthetic process;GO:0034645//cellular macromolecule biosynthetic process;GO:0005975//carbohydrate metabolic process;GO:0044711//single-organism biosynth…
HORVU0Hr1G038250	5.23963	2.79218	1.64762	1.53335	0.859036	0.856832	0.30318	0.745709	Protein of unknown function, DUF584	-	-	-
HORVU0Hr1G038320	4.92266	4.77146	7.18099	6.38844	4.51275	4.10078	2.88417	3.71826	Prolyl endopeptidase	-	GO:0003824//catalytic activity;GO:0016787//hydrolase activity;GO:0008233//peptidase activity;GO:0070011//peptidase activity, acting on L-amino acid peptides;GO:0004175//endopeptidase activity;GO:0017171//serine hydrolase activity;GO:0008236//serine-type peptidase activity;GO:0004252//serine-type endopeptidase activity;GO:0008238//exopeptidase activity;GO:0070008//serine-type exopeptidase activity;	GO:0008152//metabolic process;GO:0071704//organic substance metabolic process;GO:0044238//primary metabolic process;GO:0043170//macromolecule metabolic process;GO:0019538//protein metabolic process;GO:0006508//proteolysis;
HORVU0Hr1G038330	6.16728	5.71937	4.14842	4.37448	3.50289	3.63103	2.25126	2.60645	sucrose synthase 6	-	GO:0016740//transferase activity;GO:0016757//transferase activity, transferring glycosyl groups;GO:0016758//transferase activity, transferring hexosyl groups;GO:0008194//UDP-glycosyltransferase activity;GO:0046527//glucosyltransferase activity;GO:0035251//UDP-glucosyltransferase activity;GO:0016157//sucrose synthase activity;	GO:0009987//cellular process;GO:0071704//organic substance metabolic process;GO:0044238//primary metabolic process;GO:0044237//cellular metabolic process;GO:0044699//single-organism process;GO:0044763//single-organism cellular process;GO:0044710//single-organism metabolic process;GO:0005975//carbohydrate metabolic process;GO:0044723//single-organism carbohydrate metabolic process;GO:0044262//cell…
HORVU0Hr1G038350	1.42333	1.77578	1.17695	1.14569	1.127	1.40055	0.83675	0.752582	Histidine protein methyltransferase 1 homolog	-	-	-
HORVU0Hr1G038420	1.42995	1.95073	1.55979	2.23113	1.37478	1.68869	1.4999	1.65308	T-complex protein 11	-	-	-
HORVU0Hr1G038470	1.3928	1.25782	0.949206	0.990208	0.658525	0.566346	0.506526	0.544264	E2F transcription factor 1	GO:0005623//cell;GO:0044464//cell part;GO:0005622//intracellular;GO:0044424//intracellular part;GO:0032991//macromolecular complex;GO:0043234//protein complex;GO:0005667//transcription factor complex;	GO:0003700//transcription factor activity, sequence-specific DNA binding;GO:0001071//nucleic acid binding transcription factor activity;	GO:0008152//metabolic process;GO:0009987//cellular process;GO:0071704//organic substance metabolic process;GO:0044238//primary metabolic process;GO:0044237//cellular metabolic process;GO:0043170//macromolecule metabolic process;GO:0044260//cellular macromolecule metabolic process;GO:0006807//nitrogen compound metabolic process;GO:0009058//biosynthetic process;GO:1901360//organic cyclic compound m…
HORVU0Hr1G038490	24.7787	30.9593	40.2959	42.3542	27.9645	26.5604	20.6737	21.4658	D.melanogaster polytene	-	-	-
HORVU0Hr1G038500	35.646	39.1338	54.8451	53.8124	37.8377	34.1502	24.6096	26.4004	Polyubiquitin	-	GO:0005515//protein binding;	-
HORVU0Hr1G038600	0.0204866	0.0200032	1.05708	1.35211	2.63226	2.32059	1.27649	1.00452	BTB/POZ/Kelch-associated protein	-	-	-
HORVU0Hr1G038610	10.4208	8.40833	4.82625	5.57132	2.50661	3.08741	2.96027	3.06711	acyl carrier protein 1	-	-	GO:0009058//biosynthetic process;GO:0044763//single-organism cellular process;GO:0044249//cellular biosynthetic process;GO:1901576//organic substance biosynthetic process;GO:0044710//single-organism metabolic process;GO:0044281//small molecule metabolic process;GO:0006082//organic acid metabolic process;GO:0044711//single-organism biosynthetic process;GO:0043436//oxoacid metabolic process;GO:0019…
HORVU0Hr1G038620	6.53403	5.3085	3.6909	3.42239	1.47447	1.6841	1.63029	1.84667	ATP-dependent DNA helicase 2 subunit KU80	GO:0005623//cell;GO:0044464//cell part;GO:0005622//intracellular;GO:0044424//intracellular part;GO:0043229//intracellular organelle;GO:0043226//organelle;GO:0043231//intracellular membrane-bounded organelle;GO:0043227//membrane-bounded organelle;GO:0005634//nucleus;GO:0044422//organelle part;GO:0044446//intracellular organelle part;GO:0032991//macromolecular complex;GO:0043234//protein complex;GO…	GO:0005488//binding;GO:0003824//catalytic activity;GO:1901363//heterocyclic compound binding;GO:0097159//organic cyclic compound binding;GO:0003676//nucleic acid binding;GO:0016787//hydrolase activity;GO:0003677//DNA binding;GO:0016817//hydrolase activity, acting on acid anhydrides;GO:0016818//hydrolase activity, acting on acid anhydrides, in phosphorus-containing anhydrides;GO:0016462//pyrophosp…	GO:0008152//metabolic process;GO:0009987//cellular process;GO:0071704//organic substance metabolic process;GO:0044238//primary metabolic process;GO:0044237//cellular metabolic process;GO:0043170//macromolecule metabolic process;GO:0044260//cellular macromolecule metabolic process;GO:0006807//nitrogen compound metabolic process;GO:1901360//organic cyclic compound metabolic process;GO:0034641//cell…
HORVU0Hr1G038650	2.46545	2.86548	2.62525	2.65671	2.41316	2.19564	1.89069	2.02344	unknown function	-	-	-
HORVU0Hr1G038670	3.23419	3.29349	3.0517	2.65789	0.608111	0.831589	0.190201	0.552184	Protein kinase superfamily protein	-	GO:0003824//catalytic activity;GO:1901363//heterocyclic compound binding;GO:0097159//organic cyclic compound binding;GO:0036094//small molecule binding;GO:0000166//nucleotide binding;GO:1901265//nucleoside phosphate binding;GO:0016740//transferase activity;GO:0035639//purine ribonucleoside triphosphate binding;GO:0097367//carbohydrate derivative binding;GO:0032553//ribonucleotide binding;GO:00170…	GO:0008152//metabolic process;GO:0009987//cellular process;GO:0071704//organic substance metabolic process;GO:0044238//primary metabolic process;GO:0044237//cellular metabolic process;GO:0043170//macromolecule metabolic process;GO:0044260//cellular macromolecule metabolic process;GO:0019538//protein metabolic process;GO:0044267//cellular protein metabolic process;GO:0043412//macromolecule modific…
HORVU0Hr1G038680	4.09347	3.99687	4.82728	4.14328	4.26759	3.53004	3.39439	2.5897	F-box family protein	-	GO:0005515//protein binding;	-
HORVU0Hr1G038750	5.34206	4.61193	3.58246	3.2456	1.22545	1.08799	1.12963	1.30656	DNA-directed RNA polymerase V subunit 5A	GO:0005623//cell;GO:0044464//cell part;GO:0005622//intracellular;GO:0044424//intracellular part;GO:0043229//intracellular organelle;GO:0043226//organelle;GO:0043231//intracellular membrane-bounded organelle;GO:0043227//membrane-bounded organelle;GO:0005634//nucleus;	GO:0005488//binding;GO:0003676//nucleic acid binding;GO:0016740//transferase activity;GO:0003677//DNA binding;GO:0016772//transferase activity, transferring phosphorus-containing groups;GO:0016779//nucleotidyltransferase activity;GO:0034062//RNA polymerase activity;GO:0003899//DNA-directed RNA polymerase activity;	GO:0006807//nitrogen compound metabolic process;GO:0009058//biosynthetic process;GO:1901360//organic cyclic compound metabolic process;GO:0034641//cellular nitrogen compound metabolic process;GO:0044249//cellular biosynthetic process;GO:1901576//organic substance biosynthetic process;GO:0006725//cellular aromatic compound metabolic process;GO:0046483//heterocycle metabolic process;GO:0006139//nuc…
HORVU0Hr1G038780	0	0	0	0.148076	0.357032	1.88698	0	1.40485	Chromosome 3B, genomic scaffold, cultivar Chinese Spring	-	-	-
HORVU0Hr1G038790	0.64105	0.716098	0.776256	0.780848	3.02902	3.30456	2.17235	1.85025	DNA (cytosine-5)-methyltransferase DRM2	-	-	GO:0044260//cellular macromolecule metabolic process;GO:0006807//nitrogen compound metabolic process;GO:1901360//organic cyclic compound metabolic process;GO:0034641//cellular nitrogen compound metabolic process;GO:0006725//cellular aromatic compound metabolic process;GO:0046483//heterocycle metabolic process;GO:0006139//nucleobase-containing compound metabolic process;GO:0090304//nucleic acid me…
HORVU0Hr1G038830	1.77704	1.43676	1.9947	1.83189	0.786709	0.482736	0.330341	0.415581	60 kDa chaperonin 2	GO:0005623//cell;GO:0044464//cell part;GO:0005622//intracellular;GO:0044424//intracellular part;GO:0005737//cytoplasm;	GO:1901363//heterocyclic compound binding;GO:0097159//organic cyclic compound binding;GO:0036094//small molecule binding;GO:0000166//nucleotide binding;GO:1901265//nucleoside phosphate binding;GO:0035639//purine ribonucleoside triphosphate binding;GO:0097367//carbohydrate derivative binding;GO:0032553//ribonucleotide binding;GO:0017076//purine nucleotide binding;GO:0001883//purine nucleoside bind…	GO:0009987//cellular process;GO:0006457//protein folding;GO:0042026//protein refolding;
HORVU0Hr1G038850	8.68488	9.73349	14.7627	16.3191	12.8637	10.9925	7.3945	8.85719	Protein kinase superfamily protein	-	GO:1901363//heterocyclic compound binding;GO:0097159//organic cyclic compound binding;GO:0036094//small molecule binding;GO:0000166//nucleotide binding;GO:1901265//nucleoside phosphate binding;GO:0016740//transferase activity;GO:0035639//purine ribonucleoside triphosphate binding;GO:0097367//carbohydrate derivative binding;GO:0032553//ribonucleotide binding;GO:0017076//purine nucleotide binding;G…	GO:0009987//cellular process;GO:0044238//primary metabolic process;GO:0044237//cellular metabolic process;GO:0043170//macromolecule metabolic process;GO:0044260//cellular macromolecule metabolic process;GO:0019538//protein metabolic process;GO:0044267//cellular protein metabolic process;GO:0043412//macromolecule modification;GO:0006464//cellular protein modification process;GO:0036211//protein mo…
HORVU0Hr1G038890	0.468263	1.40264	1.44119	0.713945	0.411644	0.692242	1.06513	1.27265	methyl-CPG-binding domain 10	GO:0005623//cell;GO:0044464//cell part;GO:0005622//intracellular;GO:0044424//intracellular part;GO:0043229//intracellular organelle;GO:0043226//organelle;GO:0043231//intracellular membrane-bounded organelle;GO:0043227//membrane-bounded organelle;GO:0005634//nucleus;	GO:0003676//nucleic acid binding;GO:0003677//DNA binding;	-
HORVU0Hr1G038940	0	0	1.49379	1.83541	0.0876323	0.0210524	0.0254513	0	Pectin lyase-like superfamily protein	-	GO:0016787//hydrolase activity;GO:0016798//hydrolase activity, acting on glycosyl bonds;GO:0004553//hydrolase activity, hydrolyzing O-glycosyl compounds;GO:0004650//polygalacturonase activity;	GO:0071704//organic substance metabolic process;GO:0044238//primary metabolic process;GO:0005975//carbohydrate metabolic process;
HORVU0Hr1G038950	1.29575	1.05431	0.0779239	0.0383926	0.601704	0.400295	0.134427	0.676454	Shattering 4	-	GO:0003676//nucleic acid binding;GO:0003677//DNA binding;	-
HORVU0Hr1G038990	45.098	54.2949	47.1205	50.9582	28.6265	27.3816	9.04899	9.969	Protein of unknown function (DUF3511)	-	-	-
HORVU0Hr1G039020	0	0.0515353	2.12111	2.03851	0.622167	0.896801	0.252977	0.34973	undescribed protein	-	-	-
HORVU0Hr1G039040	33.7678	27.3556	16.9106	17.1056	7.17018	6.84744	4.6552	5.30403	Cytosine-specific methyltransferase NlaX	-	GO:0003824//catalytic activity;GO:0016740//transferase activity;GO:0016741//transferase activity, transferring one-carbon groups;GO:0008168//methyltransferase activity;GO:0044877//macromolecular complex binding;GO:0003682//chromatin binding;	-
HORVU0Hr1G039050	11.7872	18.1932	25.2579	21.3298	16.5085	18.3211	15.2503	15.8761	C2 domain-containing protein	-	GO:0005515//protein binding;	-
HORVU0Hr1G039080	0.0994673	0.0607001	0.33311	0.158042	1.09922	1.59147	2.06022	1.26873	Negative regulator of sporulation MDS3	-	-	-
HORVU0Hr1G039090	12.5166	19.199	46.298	46.8332	14.3404	14.1546	3.93156	10.5928	Harpin binding protein 1, putative, expressed	-	-	-
HORVU0Hr1G039110	3.53088	2.96003	1.66333	2.10399	1.44343	1.71025	1.22103	0.898025	Ribonuclease P	-	-	-
HORVU0Hr1G039170	7.09478	5.38795	1.14104	0.975862	0.059676	0.147459	0.0693274	0.0287527	Squamosa promoter-binding-like protein 16	GO:0005623//cell;GO:0044464//cell part;GO:0005622//intracellular;GO:0044424//intracellular part;GO:0043229//intracellular organelle;GO:0043226//organelle;GO:0043231//intracellular membrane-bounded organelle;GO:0043227//membrane-bounded organelle;GO:0005634//nucleus;	GO:0005488//binding;GO:0003676//nucleic acid binding;GO:0003677//DNA binding;	-
HORVU0Hr1G039190	7.1032	7.92638	8.41063	7.29552	7.03621	6.7614	6.86631	5.69543	undescribed protein	-	-	-
HORVU0Hr1G039200	7.16893	8.21523	6.80476	6.21627	7.1011	6.39569	8.38655	6.83439	ankyrin repeat family protein	-	GO:0005515//protein binding;GO:0043167//ion binding;GO:0043169//cation binding;GO:0046872//metal ion binding;GO:0046914//transition metal ion binding;GO:0008270//zinc ion binding;	-
HORVU0Hr1G039270	8.03783	7.34331	6.66978	7.32299	6.71055	6.36563	4.38427	4.92104	Mediator of RNA polymerase II transcription subunit 33A	-	-	-
HORVU0Hr1G039280	3.89881	5.47052	5.70274	5.3935	3.06388	2.94422	2.21474	2.64079	unknown function	-	-	-
HORVU0Hr1G039310	0	0	0.220451	0.177733	0.785655	1.78447	0	0.0535307	Protein of Unknown Function (DUF239)	-	-	-
HORVU0Hr1G039460	1.1899	1.15126	1.38465	1.2798	0.994589	0.796452	0.844363	0.960459	3,4-dihydroxy-2-butanone 4-phosphate synthase	-	GO:0016787//hydrolase activity;GO:0016829//lyase activity;GO:0016810//hydrolase activity, acting on carbon-nitrogen (but not peptide) bonds;GO:0016830//carbon-carbon lyase activity;GO:0019238//cyclohydrolase activity;GO:0016814//hydrolase activity, acting on carbon-nitrogen (but not peptide) bonds, in cyclic amidines;	GO:0009058//biosynthetic process;GO:0044763//single-organism cellular process;GO:1901360//organic cyclic compound metabolic process;GO:0034641//cellular nitrogen compound metabolic process;GO:0044249//cellular biosynthetic process;GO:1901576//organic substance biosynthetic process;GO:0046483//heterocycle metabolic process;GO:0044710//single-organism metabolic process;GO:0044271//cellular nitrogen…
HORVU0Hr1G039530	8.82666	6.04597	4.24604	4.51214	3.85724	4.01072	1.03409	0.845048	Reticulon family protein	-	-	-
HORVU0Hr1G039590	1.004	0.947787	1.2937	1.01426	1.00961	0.856994	0.521289	0.586437	ATP-dependent RNA helicase, putative	-	GO:0003824//catalytic activity;GO:1901363//heterocyclic compound binding;GO:0097159//organic cyclic compound binding;GO:0036094//small molecule binding;GO:0000166//nucleotide binding;GO:1901265//nucleoside phosphate binding;GO:0003676//nucleic acid binding;GO:0016787//hydrolase activity;GO:0035639//purine ribonucleoside triphosphate binding;GO:0097367//carbohydrate derivative binding;GO:0032553//…	-
HORVU0Hr1G039600	3.2684	2.9371	2.13819	2.22714	1.62803	2.01494	1.87152	1.58113	FAR1-related sequence 5	-	GO:0043167//ion binding;GO:0043169//cation binding;GO:0046872//metal ion binding;GO:0046914//transition metal ion binding;GO:0008270//zinc ion binding;	-
HORVU0Hr1G039620	2.52472	1.65789	1.35846	1.41684	0.74402	0.553843	0.86435	0.60083	Receptor-like protein kinase	-	GO:0005515//protein binding;GO:0036094//small molecule binding;GO:0000166//nucleotide binding;GO:1901265//nucleoside phosphate binding;GO:0016740//transferase activity;GO:0043167//ion binding;GO:0035639//purine ribonucleoside triphosphate binding;GO:0043169//cation binding;GO:0097367//carbohydrate derivative binding;GO:0032553//ribonucleotide binding;GO:0017076//purine nucleotide binding;GO:00468…	GO:0019538//protein metabolic process;GO:0044267//cellular protein metabolic process;GO:0043412//macromolecule modification;GO:0006464//cellular protein modification process;GO:0036211//protein modification process;GO:0006793//phosphorus metabolic process;GO:0006796//phosphate-containing compound metabolic process;GO:0016310//phosphorylation;GO:0006468//protein phosphorylation;
HORVU0Hr1G039640	7.73285	6.37188	5.03422	5.02066	4.02713	5.07482	2.57734	3.30746	Chromosome 3B, genomic scaffold, cultivar Chinese Spring	-	-	-
HORVU0Hr1G039750	13.6092	16.0731	10.9616	12.314	5.69882	7.4203	4.00539	4.51678	undescribed protein	-	-	-
HORVU0Hr1G039760	1.50549	0.889093	0.662602	1.08028	0.314856	0.316311	0.0665049	0.482687	Mucin-4	-	GO:0003676//nucleic acid binding;GO:0043167//ion binding;GO:0043169//cation binding;GO:0046872//metal ion binding;GO:0046914//transition metal ion binding;GO:0008270//zinc ion binding;	-
HORVU0Hr1G039850	0.651998	0.721494	1.50958	0.637508	0.307424	0.590834	0.178572	0.345615	undescribed protein	-	-	-
HORVU0Hr1G039890	0.0279752	0.027315	1.3602	1.14885	0.65953	0.728836	0.114929	0.11122	Receptor-like kinase extracellular domain LRKA18A6	-	-	-
HORVU0Hr1G039910	5.04479	5.12544	2.93134	3.51064	1.47328	0.772219	2.48953	1.6563	Protein kinase superfamily protein	-	GO:0003824//catalytic activity;GO:1901363//heterocyclic compound binding;GO:0097159//organic cyclic compound binding;GO:0036094//small molecule binding;GO:0000166//nucleotide binding;GO:1901265//nucleoside phosphate binding;GO:0016740//transferase activity;GO:0035639//purine ribonucleoside triphosphate binding;GO:0097367//carbohydrate derivative binding;GO:0032553//ribonucleotide binding;GO:00170…	GO:0008152//metabolic process;GO:0009987//cellular process;GO:0071704//organic substance metabolic process;GO:0044238//primary metabolic process;GO:0044237//cellular metabolic process;GO:0043170//macromolecule metabolic process;GO:0044260//cellular macromolecule metabolic process;GO:0019538//protein metabolic process;GO:0044267//cellular protein metabolic process;GO:0043412//macromolecule modific…
HORVU0Hr1G039920	6.0782	5.1117	4.93066	4.81523	4.81143	4.37223	3.52387	3.79229	response to oxidative stress	-	-	-
HORVU0Hr1G039960	7.51666	7.18066	3.63258	3.60067	1.12352	1.36181	0.949254	1.04779	Core-2/I-branching beta-1,6-N-acetylglucosaminyltransferase family protein	GO:0016020//membrane;	GO:0016740//transferase activity;GO:0016757//transferase activity, transferring glycosyl groups;GO:0016758//transferase activity, transferring hexosyl groups;GO:0008194//UDP-glycosyltransferase activity;GO:0008375//acetylglucosaminyltransferase activity;	-
HORVU0Hr1G039970	1.31459	1.87781	3.26109	3.39195	2.51093	2.68862	2.23361	1.87116	Leucine-rich receptor-like protein kinase family protein	-	GO:0005515//protein binding;GO:0036094//small molecule binding;GO:0000166//nucleotide binding;GO:1901265//nucleoside phosphate binding;GO:0016740//transferase activity;GO:0035639//purine ribonucleoside triphosphate binding;GO:0097367//carbohydrate derivative binding;GO:0032553//ribonucleotide binding;GO:0017076//purine nucleotide binding;GO:0001883//purine nucleoside binding;GO:0001882//nucleosid…	GO:0044237//cellular metabolic process;GO:0043170//macromolecule metabolic process;GO:0044260//cellular macromolecule metabolic process;GO:0019538//protein metabolic process;GO:0044267//cellular protein metabolic process;GO:0043412//macromolecule modification;GO:0006464//cellular protein modification process;GO:0036211//protein modification process;GO:0006793//phosphorus metabolic process;GO:0006…
HORVU0Hr1G040000	2.88676	3.1134	2.65852	2.81338	3.55853	3.99659	3.15221	3.13798	Tetratricopeptide repeat protein 1	-	GO:0005515//protein binding;	-
HORVU0Hr1G040070	9.54496	7.77257	7.93637	9.33283	4.75849	2.90597	2.58321	2.29984	BES1/BZR1 homolog 1	-	-	-
HORVU0Hr1G040120	3.50656	3.83594	2.15857	2.28575	1.37782	1.39756	0.622476	0.473301	undescribed protein	-	-	-
HORVU0Hr1G040130	2.33653	2.30252	1.69593	1.39614	1.0711	1.10278	0.651789	0.286704	unknown function	-	-	-
HORVU0Hr1G040200	8.84191	10.6984	10.7597	11.7929	2.56613	3.38916	1.07378	1.95519	coenzyme F420 hydrogenase family / dehydrogenase, beta subunit family	-	GO:0003824//catalytic activity;GO:0016491//oxidoreductase activity;	GO:0008152//metabolic process;GO:0044699//single-organism process;GO:0044710//single-organism metabolic process;GO:0055114//oxidation-reduction process;
HORVU0Hr1G040220	2.4684	2.96634	3.01457	2.8379	1.02319	0.553065	0.408606	1.11435	unknown function	-	-	-
HORVU0Hr1G040230	1.72551	1.958	1.82787	1.84676	0.219891	0.396193	0.255454	0.216307	unknown function	-	-	-
HORVU0Hr1G040240	0	0	204.896	219.717	64.8381	72.6248	1.41765	5.76192	early nodulin-like protein 14	-	GO:0009055//electron carrier activity;	-
HORVU0Hr1G040310	9.37599	9.02887	8.27174	8.62142	7.27358	6.80454	5.08409	5.38692	Remorin family protein	-	-	-
HORVU0Hr1G040320	9.94763	9.19679	9.17434	9.04874	7.10916	6.77261	5.22116	4.43253	DNA-directed RNA polymerase II subunit rpb4	-	GO:0005488//binding;GO:0003824//catalytic activity;GO:1901363//heterocyclic compound binding;GO:0097159//organic cyclic compound binding;GO:0036094//small molecule binding;GO:0000166//nucleotide binding;GO:1901265//nucleoside phosphate binding;GO:0016740//transferase activity;GO:0016772//transferase activity, transferring phosphorus-containing groups;GO:0016779//nucleotidyltransferase activity;GO…	GO:0008152//metabolic process;GO:0009987//cellular process;GO:0071704//organic substance metabolic process;GO:0044238//primary metabolic process;GO:0044237//cellular metabolic process;GO:0043170//macromolecule metabolic process;GO:0044260//cellular macromolecule metabolic process;GO:0006807//nitrogen compound metabolic process;GO:0009058//biosynthetic process;GO:1901360//organic cyclic compound m…
HORVU0Hr1G040330	3.87969	3.49674	3.03101	3.22702	2.9109	3.00269	1.91522	1.92319	chloride channel D	GO:0016020//membrane;	GO:0005215//transporter activity;GO:0022857//transmembrane transporter activity;GO:0022892//substrate-specific transporter activity;GO:0022891//substrate-specific transmembrane transporter activity;GO:0015075//ion transmembrane transporter activity;GO:0008509//anion transmembrane transporter activity;GO:0015103//inorganic anion transmembrane transporter activity;GO:0005253//anion channel activity…	GO:0051179//localization;GO:0051234//establishment of localization;GO:0006810//transport;GO:0055085//transmembrane transport;GO:0006811//ion transport;GO:0006820//anion transport;GO:0015698//inorganic anion transport;GO:0006821//chloride transport;
HORVU0Hr1G040340	47.4164	46.6175	49.637	53.3833	28.412	24.6531	17.2175	21.5379	Proteasome subunit beta type-2	GO:0005623//cell;GO:0044464//cell part;GO:0005622//intracellular;GO:0044424//intracellular part;GO:0032991//macromolecular complex;GO:0043234//protein complex;GO:0000502//proteasome complex;GO:0005839//proteasome core complex;	GO:0016787//hydrolase activity;GO:0008233//peptidase activity;GO:0070011//peptidase activity, acting on L-amino acid peptides;GO:0004175//endopeptidase activity;GO:0004298//threonine-type endopeptidase activity;GO:0070003//threonine-type peptidase activity;	GO:0043170//macromolecule metabolic process;GO:0044260//cellular macromolecule metabolic process;GO:0019538//protein metabolic process;GO:0044267//cellular protein metabolic process;GO:0009056//catabolic process;GO:1901575//organic substance catabolic process;GO:0006508//proteolysis;GO:0009057//macromolecule catabolic process;GO:0044248//cellular catabolic process;GO:0044265//cellular macromolecu…
HORVU0Hr1G040350	5.44701	6.51037	10.647	11.1935	5.50182	5.19398	2.50046	3.48009	Plant/F20D21-34 protein	-	-	-
HORVU0Hr1G040420	0.059278	0	0	0	4.75154	6.64749	3.97765	5.02759	unknown protein; BEST Arabidopsis thaliana protein match is: unknown protein .	-	-	-
HORVU0Hr1G040430	8.22169	8.47202	9.15163	9.26509	4.51795	3.86038	4.54236	5.15963	Snf1-related kinase interactor 1, putative	-	-	-
HORVU0Hr1G040440	6.06908	6.13913	8.4992	8.20719	4.59774	4.96602	3.58938	4.44527	Sigma factor SigB regulation protein RsbQ	-	-	-
HORVU0Hr1G040480	0	0.204629	195.479	190.163	19.8868	26.41	0.573991	3.74938	undescribed protein	-	GO:0098772//molecular function regulator;GO:0030234//enzyme regulator activity;GO:0004857//enzyme inhibitor activity;	-
HORVU0Hr1G040490	5.81346	4.4163	3.06536	2.75292	1.78234	0.900656	2.08844	1.72738	RING finger protein 150	-	GO:0005515//protein binding;GO:0043167//ion binding;GO:0043169//cation binding;GO:0046872//metal ion binding;GO:0046914//transition metal ion binding;GO:0008270//zinc ion binding;	-
HORVU0Hr1G040530	3.08139	1.88214	1.17277	0.976786	0.514156	0.38251	0.80926	0.503446	Adenine DNA glycosylase	-	GO:0016787//hydrolase activity;GO:0016798//hydrolase activity, acting on glycosyl bonds;GO:0016799//hydrolase activity, hydrolyzing N-glycosyl compounds;GO:0019104//DNA N-glycosylase activity;	GO:0043170//macromolecule metabolic process;GO:0044260//cellular macromolecule metabolic process;GO:0006807//nitrogen compound metabolic process;GO:1901360//organic cyclic compound metabolic process;GO:0034641//cellular nitrogen compound metabolic process;GO:0006725//cellular aromatic compound metabolic process;GO:0046483//heterocycle metabolic process;GO:0006139//nucleobase-containing compound m…
HORVU1Hr1G000010	12.5181	13.1914	12.2391	12.2279	9.15395	9.4069	6.32362	6.75255	RING-H2 finger protein 2B	-	GO:0043167//ion binding;GO:0043169//cation binding;GO:0046872//metal ion binding;GO:0046914//transition metal ion binding;GO:0008270//zinc ion binding;	-
HORVU1Hr1G000020	16.4422	15.859	24.3678	24.6442	16.9139	16.5331	11.0488	12.9054	Peroxisomal membrane protein PEX14	-	-	-
HORVU1Hr1G000030	5.88166	5.10031	4.06088	5.12759	4.04839	3.33119	3.04155	3.51569	unknown function	-	-	-
HORVU1Hr1G000040	53.1589	65.1193	75.9517	77.1208	49.6337	45.6936	26.9771	34.4762	50S ribosomal protein L28	GO:0005622//intracellular;GO:0044424//intracellular part;GO:0043229//intracellular organelle;GO:0043226//organelle;GO:0005737//cytoplasm;GO:0032991//macromolecular complex;GO:0044444//cytoplasmic part;GO:0043232//intracellular non-membrane-bounded organelle;GO:0043228//non-membrane-bounded organelle;GO:1990904//ribonucleoprotein complex;GO:0030529//intracellular ribonucleoprotein complex;GO:00058…	GO:0005198//structural molecule activity;GO:0003735//structural constituent of ribosome;	GO:0009058//biosynthetic process;GO:0034641//cellular nitrogen compound metabolic process;GO:0044249//cellular biosynthetic process;GO:1901576//organic substance biosynthetic process;GO:0019538//protein metabolic process;GO:0010467//gene expression;GO:0044267//cellular protein metabolic process;GO:0044271//cellular nitrogen compound biosynthetic process;GO:0009059//macromolecule biosynthetic proc…
HORVU1Hr1G000060	5.83485	5.70349	4.28611	4.03985	2.24432	2.37673	1.85348	1.71641	unknown protein; BEST Arabidopsis thaliana protein match is: unknown protein .	-	-	-
HORVU1Hr1G000080	88.2077	95.5661	86.4979	87.3973	96.7399	102.987	64.1775	68.4195	Nucleic acid-binding, OB-fold-like protein	-	-	-
HORVU1Hr1G000090	6.52208	7.75256	5.17154	4.25461	2.83548	2.76904	2.51742	2.79899	Receptor-like protein kinase	-	GO:0003824//catalytic activity;GO:1901363//heterocyclic compound binding;GO:0097159//organic cyclic compound binding;GO:0036094//small molecule binding;GO:0000166//nucleotide binding;GO:1901265//nucleoside phosphate binding;GO:0016740//transferase activity;GO:0035639//purine ribonucleoside triphosphate binding;GO:0097367//carbohydrate derivative binding;GO:0032553//ribonucleotide binding;GO:00170…	GO:0008152//metabolic process;GO:0009987//cellular process;GO:0071704//organic substance metabolic process;GO:0044238//primary metabolic process;GO:0044237//cellular metabolic process;GO:0043170//macromolecule metabolic process;GO:0044260//cellular macromolecule metabolic process;GO:0019538//protein metabolic process;GO:0044267//cellular protein metabolic process;GO:0043412//macromolecule modific…
HORVU1Hr1G000110	6.33369	7.09898	8.35351	8.10242	4.24629	3.5872	1.9154	3.37489	unknown protein; BEST Arabidopsis thaliana protein match is: unknown protein .	-	-	-
HORVU1Hr1G000120	5.24706	7.8775	10.8629	10.6303	3.96837	4.48856	1.97743	2.99278	Cytochrome P450 superfamily protein	-	GO:0043167//ion binding;GO:0043169//cation binding;GO:0046872//metal ion binding;GO:0046914//transition metal ion binding;GO:0016491//oxidoreductase activity;GO:0005506//iron ion binding;GO:0020037//heme binding;GO:0016705//oxidoreductase activity, acting on paired donors, with incorporation or reduction of molecular oxygen;GO:0046906//tetrapyrrole binding;	GO:0008152//metabolic process;GO:0044710//single-organism metabolic process;GO:0055114//oxidation-reduction process;
HORVU1Hr1G000140	7.90136	8.70381	9.68773	9.23304	6.49606	6.08206	3.11045	3.089	Phospholipid-transporting ATPase 10	GO:0016020//membrane;GO:0044425//membrane part;GO:0031224//intrinsic component of membrane;GO:0016021//integral component of membrane;	GO:0036094//small molecule binding;GO:0000166//nucleotide binding;GO:1901265//nucleoside phosphate binding;GO:0016787//hydrolase activity;GO:0043167//ion binding;GO:0035639//purine ribonucleoside triphosphate binding;GO:0043169//cation binding;GO:0097367//carbohydrate derivative binding;GO:0032553//ribonucleotide binding;GO:0017076//purine nucleotide binding;GO:0046872//metal ion binding;GO:00018…	GO:0051179//localization;GO:0051234//establishment of localization;GO:0006810//transport;GO:0033036//macromolecule localization;GO:0071702//organic substance transport;GO:1902578//single-organism localization;GO:0044765//single-organism transport;GO:0010876//lipid localization;GO:0006869//lipid transport;GO:0015914//phospholipid transport;GO:0015748//organophosphate ester transport;
HORVU1Hr1G000170	2.15187	2.62636	0.62278	0.263005	0	0	0	0	undescribed protein	-	-	GO:0050896//response to stimulus;GO:0006950//response to stress;GO:0006952//defense response;
HORVU1Hr1G000240	0	0	27.9617	33.1346	0	0	0	0	undescribed protein	-	-	-
HORVU1Hr1G000270	6.28439	6.14672	7.45708	7.40135	3.59482	3.57778	2.5803	2.65578	elongation defective 1 protein / ELD1 protein	-	-	-
HORVU1Hr1G000290	12.7539	12.4674	13.2384	13.5145	10.6832	11.0277	8.70746	8.63203	Paired amphipathic helix protein Sin3-like 4	-	-	GO:0044238//primary metabolic process;GO:0044237//cellular metabolic process;GO:0043170//macromolecule metabolic process;GO:0044260//cellular macromolecule metabolic process;GO:0006807//nitrogen compound metabolic process;GO:0009058//biosynthetic process;GO:1901360//organic cyclic compound metabolic process;GO:0034641//cellular nitrogen compound metabolic process;GO:0044249//cellular biosynthetic…
HORVU1Hr1G000310	64.5535	56.2119	43.0559	43.0522	43.2939	42.9313	40.587	42.8797	SNF1 protein kinase subunit beta-3	-	-	-
HORVU1Hr1G000340	0.0665238	0.064954	0.726111	0.24392	0.784168	0.678186	3.23402	2.64475	23 kDa jasmonate-induced protein	-	-	-
HORVU1Hr1G000370	0	0	0.897153	1.21075	1.06577	1.1132	0.0269161	0.14326	Protein of Unknown Function (DUF239)	-	-	-
HORVU1Hr1G000430	10.1567	12.8282	16.6252	16.9277	5.51004	5.40378	1.94933	4.00224	Chalcone--flavonone isomerase 1B-1	-	GO:0016853//isomerase activity;GO:0016872//intramolecular lyase activity;	GO:0009058//biosynthetic process;GO:1901576//organic substance biosynthetic process;
HORVU1Hr1G000520	15.0622	13.2408	7.81432	8.97101	22.4743	23.6199	14.9915	16.8104	E3 ubiquitin-protein ligase ORTHRUS 2	-	GO:0005515//protein binding;GO:0043167//ion binding;GO:0043169//cation binding;GO:0046872//metal ion binding;GO:0046914//transition metal ion binding;GO:0008270//zinc ion binding;GO:0042393//histone binding;	-
HORVU1Hr1G000530	30.3825	27.5219	22.0843	22.8196	9.87342	11.6446	15.3317	13.7612	Protein MEI2-like 3	-	GO:1901363//heterocyclic compound binding;GO:0097159//organic cyclic compound binding;GO:0036094//small molecule binding;GO:0000166//nucleotide binding;GO:1901265//nucleoside phosphate binding;GO:0003676//nucleic acid binding;	-
HORVU1Hr1G000540	0	0	0	0	136.722	141.885	21.7045	24.7903	Omega-gliadin	-	GO:0045735//nutrient reservoir activity;	-
HORVU1Hr1G000560	0.142385	0.178747	1.20093	1.26293	0.335681	0.264969	0.0417826	0.188691	Leucine-rich repeat receptor-like protein kinase family protein	-	GO:0005515//protein binding;	-
HORVU1Hr1G000590	3.69322	1.79285	0.37268	0.530449	0.147575	0.44907	0.97151	0.663635	APOLLO	-	GO:0005488//binding;	-
HORVU1Hr1G000600	19.6706	19.9901	14.2336	14.3965	21.2091	23.2238	47.8797	39.0824	Coffea canephora DH200=94 genomic scaffold, scaffold_2	-	-	-
HORVU1Hr1G000620	6.62175	6.54363	5.631	5.75736	4.49626	5.66518	5.15038	4.64832	Transcription initiation factor TFIID subunit 6	GO:0005623//cell;GO:0044464//cell part;GO:0005622//intracellular;GO:0044424//intracellular part;GO:0043229//intracellular organelle;GO:0043226//organelle;GO:0043231//intracellular membrane-bounded organelle;GO:0043227//membrane-bounded organelle;GO:0005634//nucleus;	GO:0005515//protein binding;GO:0046983//protein dimerization activity;GO:0046982//protein heterodimerization activity;	GO:0009987//cellular process;GO:0071704//organic substance metabolic process;GO:0044238//primary metabolic process;GO:0044237//cellular metabolic process;GO:0043170//macromolecule metabolic process;GO:0044260//cellular macromolecule metabolic process;GO:0006807//nitrogen compound metabolic process;GO:0009058//biosynthetic process;GO:1901360//organic cyclic compound metabolic process;GO:0034641//c…
HORVU1Hr1G000640	0.153201	0	0.532062	0.112347	10190	9896.79	15967.6	17284.7	Gamma-gliadin	-	GO:0045735//nutrient reservoir activity;	-
HORVU1Hr1G000680	0.20074	0	0.19919	0	6517.79	6605.84	6853.33	5770.52	Gamma-gliadin B	-	GO:0045735//nutrient reservoir activity;	-
HORVU1Hr1G000690	0	0	0	0	7.58225	14.9103	6.54464	4.75112	undescribed protein	-	-	-
HORVU1Hr1G000700	0	0	0.550066	0.0677534	8658.28	8940.98	8791.16	7016.27	Gamma-gliadin B	-	GO:0045735//nutrient reservoir activity;	-
HORVU1Hr1G000710	47.2622	53.5791	67.414	67.5385	40.2386	40.4557	15.7285	24.6542	Peptidyl-prolyl cis-trans isomerase B	-	GO:0016853//isomerase activity;GO:0016859//cis-trans isomerase activity;GO:0003755//peptidyl-prolyl cis-trans isomerase activity;	GO:0044260//cellular macromolecule metabolic process;GO:0019538//protein metabolic process;GO:0044267//cellular protein metabolic process;GO:0043412//macromolecule modification;GO:0006464//cellular protein modification process;GO:0036211//protein modification process;GO:0006457//protein folding;GO:0018193//peptidyl-amino acid modification;GO:0018208//peptidyl-proline modification;GO:0000413//prot…
HORVU1Hr1G000720	6.37702	12.8066	9.60174	9.75263	12.6661	11.2983	14.2508	17.4126	Protein of unknown function (DUF 3339)	-	-	-
HORVU1Hr1G000860	1.18443	1.79086	0.821557	0.86577	0.176217	0.149796	0.196843	0.144771	Disease resistance protein	-	GO:1901363//heterocyclic compound binding;GO:0097159//organic cyclic compound binding;GO:0036094//small molecule binding;GO:0000166//nucleotide binding;GO:1901265//nucleoside phosphate binding;GO:0097367//carbohydrate derivative binding;GO:0032553//ribonucleotide binding;GO:0017076//purine nucleotide binding;GO:0001883//purine nucleoside binding;GO:0001882//nucleoside binding;GO:0032549//ribonucl…	-
HORVU1Hr1G000930	0.191501	0	0.570067	0.0748981	5489.25	6002.5	9901.04	7526.68	Low molecular weight glutenin subunit	-	GO:0045735//nutrient reservoir activity;	-
HORVU1Hr1G000940	19.4324	17.5683	15.2853	14.6306	6.29447	6.91648	5.86588	5.09196	copper ion binding	-	-	-
HORVU1Hr1G000960	15.1658	12.7342	12.5525	11.4416	8.70154	9.05071	6.84747	7.47353	ankyrin repeat family protein	-	GO:0005488//binding;GO:0005515//protein binding;	-
HORVU1Hr1G000990	0.0047752	0	0.00891919	0.00315849	98.6932	93.3309	203.474	201.542	Low molecular weight glutenin subunit	-	GO:0045735//nutrient reservoir activity;	-
HORVU1Hr1G001020	0.372678	0	2.4037	0.637692	15880.1	15124.2	33572.2	32654.7	Low-molecular-weight glutenin subunit	-	GO:0045735//nutrient reservoir activity;	-
HORVU1Hr1G001030	0.141446	0	0.421059	0	4765.72	4805.34	7991.41	13190.9	undescribed protein	-	GO:0045735//nutrient reservoir activity;	-
HORVU1Hr1G001080	0	0	0	0	6730.74	6710.93	9308.98	13906	Low molecular weight glutenin subunit	-	GO:0045735//nutrient reservoir activity;	-
HORVU1Hr1G001120	0.0165869	0	0.0325436	0.00810915	199.004	202.043	663.627	567.565	Low molecular weight glutenin subunit	-	GO:0045735//nutrient reservoir activity;	-
HORVU1Hr1G001140	0.346872	0	0.344193	0	5103.43	5166.44	4030.49	4547.37	Low molecular weight glutenin subunit	-	GO:0045735//nutrient reservoir activity;	-
HORVU1Hr1G001200	2.43117	2.10251	2.17115	1.52816	1.06444	1.73101	1.56952	1.0586	Cytochrome b561 domain-containing protein	-	-	-
HORVU1Hr1G001350	0	0	0.0391954	0	1368.32	1430.45	190.244	211.062	Low molecular weight glutenin subunit	-	GO:0045735//nutrient reservoir activity;	-
HORVU1Hr1G001420	0	0	0.0408128	0.0402164	3520.4	3493.7	623.517	406.948	Low molecular weight glutenin subunit	-	GO:0045735//nutrient reservoir activity;	-
HORVU1Hr1G001570	0.158623	2.81688	1.56414	1.49282	2.51256	2.18983	0.461596	1.12988	O-methyltransferase family protein	-	GO:0005515//protein binding;GO:0016740//transferase activity;GO:0046983//protein dimerization activity;GO:0016741//transferase activity, transferring one-carbon groups;GO:0008168//methyltransferase activity;GO:0008171//O-methyltransferase activity;	-
HORVU1Hr1G001660	0.42124	0.679268	2.2166	2.22789	0.82758	1.0266	0.288427	0.499028	receptor-like protein kinase 4	-	GO:0035639//purine ribonucleoside triphosphate binding;GO:0097367//carbohydrate derivative binding;GO:0032553//ribonucleotide binding;GO:0017076//purine nucleotide binding;GO:0001883//purine nucleoside binding;GO:0001882//nucleoside binding;GO:0032549//ribonucleoside binding;GO:0032555//purine ribonucleotide binding;GO:0032550//purine ribonucleoside binding;GO:0005524//ATP binding;GO:0030554//ade…	GO:0009987//cellular process;GO:0019538//protein metabolic process;GO:0044267//cellular protein metabolic process;GO:0043412//macromolecule modification;GO:0006464//cellular protein modification process;GO:0036211//protein modification process;GO:0006793//phosphorus metabolic process;GO:0006796//phosphate-containing compound metabolic process;GO:0016310//phosphorylation;GO:0006468//protein phosph…
HORVU1Hr1G001750	9.8403	8.65604	7.48448	7.52852	3.58026	4.88769	3.57608	3.74284	RNA-binding protein with serine-rich domain 1-A	-	GO:0005488//binding;GO:1901363//heterocyclic compound binding;GO:0097159//organic cyclic compound binding;GO:0036094//small molecule binding;GO:0000166//nucleotide binding;GO:1901265//nucleoside phosphate binding;GO:0003676//nucleic acid binding;	-
HORVU1Hr1G001760	3.34261	3.81829	3.03962	2.88595	1.79997	1.4871	2.5501	2.2827	Phosphatidate cytidylyltransferase family protein	-	-	-
HORVU1Hr1G001770	0.70527	1.64632	1.78895	1.69887	0.451465	0.597841	0.0959415	0.488981	Serine/threonine-protein kinase	-	GO:0005488//binding;GO:0036094//small molecule binding;GO:0000166//nucleotide binding;GO:1901265//nucleoside phosphate binding;GO:0016740//transferase activity;GO:0035639//purine ribonucleoside triphosphate binding;GO:0097367//carbohydrate derivative binding;GO:0032553//ribonucleotide binding;GO:0017076//purine nucleotide binding;GO:0001883//purine nucleoside binding;GO:0001882//nucleoside bindin…	GO:0043170//macromolecule metabolic process;GO:0044699//single-organism process;GO:0044260//cellular macromolecule metabolic process;GO:0044763//single-organism cellular process;GO:0019538//protein metabolic process;GO:0044267//cellular protein metabolic process;GO:0043412//macromolecule modification;GO:0006464//cellular protein modification process;GO:0036211//protein modification process;GO:000…
HORVU1Hr1G001800	11.769	12.4154	6.14528	6.5383	4.31712	2.70352	4.56451	4.68984	Phosphatidate cytidylyltransferase family protein	GO:0016020//membrane;	GO:0016740//transferase activity;GO:0016772//transferase activity, transferring phosphorus-containing groups;	-
HORVU1Hr1G001890	5.51943	5.9271	12.4403	13.1899	6.1481	5.98962	2.96837	4.52377	Tubulin-specific chaperone E	-	GO:0005488//binding;	-
HORVU1Hr1G001910	15.6981	16.9654	16.5051	16.2744	25.5895	26.6119	17.9193	19.0508	Ras-related protein Rab-1A	GO:0005623//cell;GO:0044464//cell part;GO:0005622//intracellular;GO:0016020//membrane;	GO:0005488//binding;GO:0003824//catalytic activity;GO:1901363//heterocyclic compound binding;GO:0097159//organic cyclic compound binding;GO:0036094//small molecule binding;GO:0000166//nucleotide binding;GO:1901265//nucleoside phosphate binding;GO:0016787//hydrolase activity;GO:0035639//purine ribonucleoside triphosphate binding;GO:0097367//carbohydrate derivative binding;GO:0032553//ribonucleotid…	GO:0009987//cellular process;GO:0044699//single-organism process;GO:0044763//single-organism cellular process;GO:0050789//regulation of biological process;GO:0065007//biological regulation;GO:0051179//localization;GO:0051234//establishment of localization;GO:0050794//regulation of cellular process;GO:0006810//transport;GO:0050896//response to stimulus;GO:0033036//macromolecule localization;GO:007…
HORVU1Hr1G001920	18.8838	17.9411	27.1456	25.6892	23.1308	27.0449	22.8466	23.2625	Ras-related protein Rab-25	GO:0005623//cell;GO:0044464//cell part;GO:0005622//intracellular;GO:0016020//membrane;	GO:1901363//heterocyclic compound binding;GO:0097159//organic cyclic compound binding;GO:0036094//small molecule binding;GO:0000166//nucleotide binding;GO:1901265//nucleoside phosphate binding;GO:0016787//hydrolase activity;GO:0035639//purine ribonucleoside triphosphate binding;GO:0097367//carbohydrate derivative binding;GO:0032553//ribonucleotide binding;GO:0017076//purine nucleotide binding;GO:…	GO:0009987//cellular process;GO:0044699//single-organism process;GO:0044763//single-organism cellular process;GO:0050789//regulation of biological process;GO:0065007//biological regulation;GO:0051179//localization;GO:0051234//establishment of localization;GO:0050794//regulation of cellular process;GO:0006810//transport;GO:0050896//response to stimulus;GO:0033036//macromolecule localization;GO:007…
HORVU1Hr1G001950	0	0.0433644	0.176278	0	0.497347	0.427615	2.25031	1.64797	12-oxophytodienoate reductase 2	-	GO:0003824//catalytic activity;GO:1901363//heterocyclic compound binding;GO:0097159//organic cyclic compound binding;GO:0036094//small molecule binding;GO:0000166//nucleotide binding;GO:1901265//nucleoside phosphate binding;GO:0097367//carbohydrate derivative binding;GO:0032553//ribonucleotide binding;GO:0016491//oxidoreductase activity;GO:0048037//cofactor binding;GO:0010181//FMN binding;	GO:0008152//metabolic process;GO:0044699//single-organism process;GO:0044710//single-organism metabolic process;GO:0055114//oxidation-reduction process;
HORVU1Hr1G002100	38.995	24.8226	8.18424	9.08548	1.78451	1.00523	1.0723	0.760971	Defensin-like protein	-	-	GO:0050896//response to stimulus;GO:0006950//response to stress;GO:0006952//defense response;
HORVU1Hr1G002150	1.78336	1.87784	2.0009	1.9855	0.917618	0.914786	0.437811	0.660895	methionine S-methyltransferase	-	GO:0016740//transferase activity;GO:0043167//ion binding;GO:0048037//cofactor binding;GO:0016741//transferase activity, transferring one-carbon groups;GO:0008168//methyltransferase activity;GO:0043168//anion binding;GO:0030170//pyridoxal phosphate binding;	GO:0009058//biosynthetic process;
HORVU1Hr1G002170	0	0	18.5209	18.3774	113.612	114.627	57.2657	57.5718	Defensin-like protein	-	-	GO:0050896//response to stimulus;GO:0006950//response to stress;GO:0006952//defense response;
HORVU1Hr1G002240	4.28283	3.66086	3.07335	2.41985	2.74261	2.55156	1.86706	2.84766	E3 ubiquitin-protein ligase CHIP	-	GO:0005515//protein binding;GO:0016740//transferase activity;GO:0004842//ubiquitin-protein transferase activity;GO:0019787//ubiquitin-like protein transferase activity;	GO:0044237//cellular metabolic process;GO:0043170//macromolecule metabolic process;GO:0044260//cellular macromolecule metabolic process;GO:0019538//protein metabolic process;GO:0044267//cellular protein metabolic process;GO:0043412//macromolecule modification;GO:0006464//cellular protein modification process;GO:0036211//protein modification process;GO:0070647//protein modification by small protei…
HORVU1Hr1G002260	2.15681	2.33236	1.93304	2.04085	2.73377	2.86342	2.66776	2.91971	unknown protein; Has 30 Blast hits to 30 proteins in 11 species: Archae - 0; Bacteria - 0; Metazoa - 0; Fungi - 0; Plants - 30; Viruses - 0; Other Eukaryotes - 0 (source: NCBI BLink).	-	-	-
HORVU1Hr1G002300	3.33233	1.97607	1.76583	1.85943	1.55272	1.61065	3.78688	2.85541	formin homology 1	-	-	-
HORVU1Hr1G002310	6.00923	6.02523	5.87534	5.08555	4.20856	5.35896	2.41442	1.96654	50S ribosomal protein L2	GO:0005623//cell;GO:0044464//cell part;GO:0005622//intracellular;GO:0044424//intracellular part;GO:0043229//intracellular organelle;GO:0043226//organelle;GO:0005737//cytoplasm;GO:0044422//organelle part;GO:0044446//intracellular organelle part;GO:0032991//macromolecular complex;GO:0044444//cytoplasmic part;GO:0043232//intracellular non-membrane-bounded organelle;GO:0043228//non-membrane-bounded o…	GO:1901363//heterocyclic compound binding;GO:0097159//organic cyclic compound binding;GO:0003676//nucleic acid binding;GO:0016740//transferase activity;GO:0003723//RNA binding;GO:0005198//structural molecule activity;GO:0003735//structural constituent of ribosome;	GO:0009987//cellular process;GO:0071704//organic substance metabolic process;GO:0044238//primary metabolic process;GO:0044237//cellular metabolic process;GO:0043170//macromolecule metabolic process;GO:0044260//cellular macromolecule metabolic process;GO:0006807//nitrogen compound metabolic process;GO:0009058//biosynthetic process;GO:0034641//cellular nitrogen compound metabolic process;GO:0044249…
HORVU1Hr1G002320	23.0463	27.0424	17.4521	18.7784	20.7323	22.2125	18.2716	16.0744	unknown protein; Has 30 Blast hits to 30 proteins in 11 species: Archae - 0; Bacteria - 0; Metazoa - 0; Fungi - 0; Plants - 30; Viruses - 0; Other Eukaryotes - 0 (source: NCBI BLink).	-	-	-
HORVU1Hr1G002340	2.79008	2.99948	1.9865	1.90684	0.942588	1.09475	1.03201	0.975826	Serine/threonine-protein kinase 19	-	-	-
HORVU1Hr1G002390	2.38375	2.57872	2.45762	2.4217	2.75145	2.91436	2.42386	2.55513	Transforming growth factor-beta receptor-associated protein 1	-	-	GO:0051179//localization;GO:0051234//establishment of localization;GO:0006810//transport;GO:0033036//macromolecule localization;GO:0071702//organic substance transport;GO:0008104//protein localization;GO:0045184//establishment of protein localization;GO:0015031//protein transport;GO:0051641//cellular localization;GO:0051649//establishment of localization in cell;GO:0046907//intracellular transpor…
HORVU1Hr1G002410	0	8.31411	0.467672	0.337948	0.111114	0.213549	0.0430283	0	Leucine-rich repeat receptor-like protein kinase family protein	-	-	-
HORVU1Hr1G002430	2.32305	2.31453	23.2393	28.3696	0	0	0	0	undescribed protein	-	-	-
HORVU1Hr1G002460	1.24452	1.88348	4.60001	5.23248	2.40222	2.53748	0.745616	1.15448	receptor-like protein kinase 4	-	GO:0036094//small molecule binding;GO:0000166//nucleotide binding;GO:1901265//nucleoside phosphate binding;GO:0016740//transferase activity;GO:0035639//purine ribonucleoside triphosphate binding;GO:0097367//carbohydrate derivative binding;GO:0032553//ribonucleotide binding;GO:0017076//purine nucleotide binding;GO:0001883//purine nucleoside binding;GO:0001882//nucleoside binding;GO:0032549//ribonu…	GO:0044260//cellular macromolecule metabolic process;GO:0019538//protein metabolic process;GO:0044267//cellular protein metabolic process;GO:0043412//macromolecule modification;GO:0006464//cellular protein modification process;GO:0036211//protein modification process;GO:0006793//phosphorus metabolic process;GO:0006796//phosphate-containing compound metabolic process;GO:0016310//phosphorylation;GO…
HORVU1Hr1G002500	75.5759	81.6353	80.5318	80.9145	35.5229	38.0717	33.0248	30.5999	V-type proton ATPase 16 kDa proteolipid subunit	GO:0016020//membrane;GO:0032991//macromolecular complex;GO:0043234//protein complex;GO:0044425//membrane part;GO:0033176//proton-transporting V-type ATPase complex;GO:0098796//membrane protein complex;GO:0033179//proton-transporting V-type ATPase, V0 domain;GO:0016469//proton-transporting two-sector ATPase complex;GO:0033177//proton-transporting two-sector ATPase complex, proton-transporting doma…	GO:0005215//transporter activity;GO:0022857//transmembrane transporter activity;GO:0022892//substrate-specific transporter activity;GO:0022891//substrate-specific transmembrane transporter activity;GO:0015075//ion transmembrane transporter activity;GO:0008324//cation transmembrane transporter activity;GO:0022890//inorganic cation transmembrane transporter activity;GO:0015077//monovalent inorganic…	GO:0044699//single-organism process;GO:0051179//localization;GO:0051234//establishment of localization;GO:0006810//transport;GO:0055085//transmembrane transport;GO:0006811//ion transport;GO:1902578//single-organism localization;GO:0044765//single-organism transport;GO:0006812//cation transport;GO:0098662//inorganic cation transmembrane transport;GO:0098660//inorganic ion transmembrane transport;G…
HORVU1Hr1G002510	3.33514	3.15903	3.34474	3.21224	3.21735	3.18856	3.56203	3.15429	Nuclear inhibitor of protein phosphatase 1	-	GO:0005515//protein binding;	-
HORVU1Hr1G002590	1.0413	1.35134	1.06595	1.20503	0.504967	0.574828	0.288805	0.427958	receptor-like protein kinase 4	-	GO:0005488//binding;GO:0036094//small molecule binding;GO:0000166//nucleotide binding;GO:1901265//nucleoside phosphate binding;GO:0016740//transferase activity;GO:0035639//purine ribonucleoside triphosphate binding;GO:0097367//carbohydrate derivative binding;GO:0032553//ribonucleotide binding;GO:0017076//purine nucleotide binding;GO:0001883//purine nucleoside binding;GO:0001882//nucleoside bindin…	GO:0009987//cellular process;GO:0019538//protein metabolic process;GO:0044267//cellular protein metabolic process;GO:0043412//macromolecule modification;GO:0006464//cellular protein modification process;GO:0036211//protein modification process;GO:0006793//phosphorus metabolic process;GO:0006796//phosphate-containing compound metabolic process;GO:0016310//phosphorylation;GO:0006468//protein phosph…
HORVU1Hr1G002740	3.58978	4.08276	4.05679	4.537	4.75657	4.52562	2.77658	4.50175	Regulator of chromosome condensation (RCC1) family protein	-	GO:0043167//ion binding;GO:0043169//cation binding;GO:0046872//metal ion binding;	-
HORVU1Hr1G002830	6.81113	7.0053	4.90817	5.29999	1.95597	2.21969	1.77457	1.75917	Chaperone protein DnaJ	-	-	-
HORVU1Hr1G002840	133.836	158.662	174.884	175.177	78.1689	73.3942	52.462	56.201	actin 7	-	-	-
HORVU1Hr1G002890	0.289451	0.82902	5.70601	5.15092	4.61754	5.39895	0.872035	2.83853	HXXXD-type acyl-transferase family protein	-	GO:0016740//transferase activity;GO:0016746//transferase activity, transferring acyl groups;GO:0016747//transferase activity, transferring acyl groups other than amino-acyl groups;	-
HORVU1Hr1G002960	1.50249	1.00963	0.821969	0.955191	0.686889	0.705359	0.555456	0.643518	Chromosome 3B, genomic scaffold, cultivar Chinese Spring	-	-	-
HORVU1Hr1G003050	1.39944	1.47153	1.1483	1.09204	0.317237	0.472512	0.405398	0.445809	Pentatricopeptide repeat-containing protein	-	GO:0005488//binding;GO:0005515//protein binding;	-
HORVU1Hr1G003060	0.671508	1.04135	1.17586	0.926942	1.02437	0.760642	0.108185	0.209387	glutamine dumper 3	-	-	-
HORVU1Hr1G003170	7.7085	8.91389	8.71161	8.57393	4.82452	5.04445	2.30871	3.00702	TBC1 domain family member 2A	-	-	-
HORVU1Hr1G003270	5.40551	4.96749	4.9581	4.13059	3.4269	3.29306	3.42129	1.98651	unknown function	-	-	-
HORVU1Hr1G003300	13.59	13.8274	11.5873	11.6377	5.47012	6.02466	3.49566	4.47341	ABC transporter D family member 1	GO:0016020//membrane;GO:0044425//membrane part;GO:0031224//intrinsic component of membrane;GO:0016021//integral component of membrane;	GO:0005488//binding;GO:0003824//catalytic activity;GO:1901363//heterocyclic compound binding;GO:0097159//organic cyclic compound binding;GO:0036094//small molecule binding;GO:0000166//nucleotide binding;GO:1901265//nucleoside phosphate binding;GO:0016787//hydrolase activity;GO:0035639//purine ribonucleoside triphosphate binding;GO:0097367//carbohydrate derivative binding;GO:0032553//ribonucleotid…	GO:0051179//localization;GO:0051234//establishment of localization;GO:0006810//transport;GO:0055085//transmembrane transport;
HORVU1Hr1G003460	5.72319	5.16066	3.34458	3.54843	2.54932	2.62302	1.28578	1.67068	Transcription initiation factor IIA subunit 2	GO:0005623//cell;GO:0044464//cell part;GO:0005622//intracellular;GO:0044424//intracellular part;GO:0043229//intracellular organelle;GO:0043226//organelle;GO:0043231//intracellular membrane-bounded organelle;GO:0043227//membrane-bounded organelle;GO:0005634//nucleus;GO:0044422//organelle part;GO:0044446//intracellular organelle part;GO:0032991//macromolecular complex;GO:0043234//protein complex;GO…	-	GO:0008152//metabolic process;GO:0009987//cellular process;GO:0071704//organic substance metabolic process;GO:0044238//primary metabolic process;GO:0044237//cellular metabolic process;GO:0043170//macromolecule metabolic process;GO:0044260//cellular macromolecule metabolic process;GO:0006807//nitrogen compound metabolic process;GO:0009058//biosynthetic process;GO:1901360//organic cyclic compound m…
HORVU1Hr1G003530	1.64477	1.87593	1.73955	1.79495	0.880362	1.13658	0.515275	0.740408	tRNA pseudouridine synthase B	-	GO:0005488//binding;GO:0003676//nucleic acid binding;GO:0003723//RNA binding;GO:0016853//isomerase activity;GO:0016866//intramolecular transferase activity;GO:0009982//pseudouridine synthase activity;	GO:0043170//macromolecule metabolic process;GO:0044260//cellular macromolecule metabolic process;GO:0006807//nitrogen compound metabolic process;GO:1901360//organic cyclic compound metabolic process;GO:0034641//cellular nitrogen compound metabolic process;GO:0006725//cellular aromatic compound metabolic process;GO:0046483//heterocycle metabolic process;GO:0006139//nucleobase-containing compound m…
HORVU1Hr1G003540	4.6051	4.23559	3.24412	3.22159	1.6795	2.11825	1.04525	1.2981	Protein DEHYDRATION-INDUCED 19 homolog 6	-	-	-
HORVU1Hr1G003590	34.4468	29.2239	22.6843	23.3288	9.50987	8.84186	7.14865	7.48173	50S ribosomal protein L22	GO:0005623//cell;GO:0044464//cell part;GO:0005622//intracellular;GO:0044424//intracellular part;GO:0043229//intracellular organelle;GO:0043226//organelle;GO:0005737//cytoplasm;GO:0044422//organelle part;GO:0044446//intracellular organelle part;GO:0032991//macromolecular complex;GO:0044444//cytoplasmic part;GO:0043232//intracellular non-membrane-bounded organelle;GO:0043228//non-membrane-bounded o…	GO:0005198//structural molecule activity;GO:0003735//structural constituent of ribosome;	GO:0006807//nitrogen compound metabolic process;GO:0009058//biosynthetic process;GO:0034641//cellular nitrogen compound metabolic process;GO:0044249//cellular biosynthetic process;GO:1901576//organic substance biosynthetic process;GO:0019538//protein metabolic process;GO:0010467//gene expression;GO:0044267//cellular protein metabolic process;GO:0044271//cellular nitrogen compound biosynthetic pro…
HORVU1Hr1G003710	7.19402	5.01496	14.8844	15.4651	18.8648	19.149	14.7192	15.2583	unknown function	-	-	-
HORVU1Hr1G003740	3.38267	3.62119	2.53965	1.99246	1.00886	0.655539	0.714378	0.939761	zinc finger (C3HC4-type RING finger) family protein / BRCT domain-containing protein	-	GO:0005515//protein binding;GO:0043167//ion binding;GO:0043169//cation binding;GO:0046872//metal ion binding;GO:0046914//transition metal ion binding;GO:0008270//zinc ion binding;	-
HORVU1Hr1G003750	3.89268	3.91999	4.18768	3.98203	3.43009	3.87094	3.3075	3.43909	Protein kinase superfamily protein	-	GO:0005488//binding;GO:0035639//purine ribonucleoside triphosphate binding;GO:0097367//carbohydrate derivative binding;GO:0032553//ribonucleotide binding;GO:0017076//purine nucleotide binding;GO:0001883//purine nucleoside binding;GO:0001882//nucleoside binding;GO:0032549//ribonucleoside binding;GO:0032555//purine ribonucleotide binding;GO:0032550//purine ribonucleoside binding;GO:0005524//ATP bin…	GO:0044260//cellular macromolecule metabolic process;GO:0019538//protein metabolic process;GO:0044267//cellular protein metabolic process;GO:0043412//macromolecule modification;GO:0006464//cellular protein modification process;GO:0036211//protein modification process;GO:0006793//phosphorus metabolic process;GO:0006796//phosphate-containing compound metabolic process;GO:0016310//phosphorylation;GO…
HORVU1Hr1G003810	3.22626	2.61318	3.01945	3.90736	0	0	0.451852	0.194341	Plant protein of unknown function (DUF868)	-	-	-
HORVU1Hr1G003940	5.3115	5.77528	4.62271	4.62285	3.43951	3.54046	2.80382	2.76575	Cathepsin B-like cysteine proteinase	-	GO:0016787//hydrolase activity;GO:0008233//peptidase activity;GO:0070011//peptidase activity, acting on L-amino acid peptides;GO:0008234//cysteine-type peptidase activity;	GO:0043170//macromolecule metabolic process;GO:0019538//protein metabolic process;GO:0006508//proteolysis;
HORVU1Hr1G003960	9.29444	8.50887	7.50144	7.3108	2.80158	2.89744	1.88615	2.44971	Elongation factor 2	-	GO:0005488//binding;GO:0036094//small molecule binding;GO:0000166//nucleotide binding;GO:1901265//nucleoside phosphate binding;GO:0016787//hydrolase activity;GO:0035639//purine ribonucleoside triphosphate binding;GO:0097367//carbohydrate derivative binding;GO:0032553//ribonucleotide binding;GO:0017076//purine nucleotide binding;GO:0001883//purine nucleoside binding;GO:0001882//nucleoside binding;…	-
HORVU1Hr1G003990	3.46732	3.6849	4.1661	5.2353	5.58862	6.25204	7.7199	6.34541	unknown function	-	-	-
HORVU1Hr1G004120	0	0	0	0	47.7572	49.4002	83.68	85.527	Chymotrypsin inhibitor	-	GO:0098772//molecular function regulator;GO:0030234//enzyme regulator activity;GO:0004857//enzyme inhibitor activity;GO:0004866//endopeptidase inhibitor activity;GO:0030414//peptidase inhibitor activity;GO:0061135//endopeptidase regulator activity;GO:0061134//peptidase regulator activity;GO:0004867//serine-type endopeptidase inhibitor activity;	GO:0050896//response to stimulus;GO:0006950//response to stress;GO:0009611//response to wounding;
HORVU1Hr1G004150	6.00175	3.02063	0.059554	0.0693535	0.282989	0.278117	1.48688	1.27258	Chymotrypsin inhibitor	-	GO:0098772//molecular function regulator;GO:0030234//enzyme regulator activity;GO:0004857//enzyme inhibitor activity;GO:0004866//endopeptidase inhibitor activity;GO:0030414//peptidase inhibitor activity;GO:0061135//endopeptidase regulator activity;GO:0061134//peptidase regulator activity;GO:0004867//serine-type endopeptidase inhibitor activity;	GO:0050896//response to stimulus;GO:0006950//response to stress;GO:0009611//response to wounding;
HORVU1Hr1G004200	3.33896	2.70129	2.75112	2.49521	1.98903	2.23553	2.07393	1.64352	pumilio 3	-	GO:1901363//heterocyclic compound binding;GO:0097159//organic cyclic compound binding;GO:0003676//nucleic acid binding;GO:0003723//RNA binding;	-
HORVU1Hr1G004230	8.9632	7.37975	6.77996	6.51224	3.89259	4.25194	2.32706	3.30061	ERD (early-responsive to dehydration stress) family protein	GO:0016020//membrane;	-	-
HORVU1Hr1G004400	23.6517	43.5013	95.046	91.2555	25.4482	25.3723	9.28287	18.0641	unknown function	-	GO:0005515//protein binding;GO:0051082//unfolded protein binding;GO:0031072//heat shock protein binding;	-
HORVU1Hr1G004430	7.34969	8.90978	10.2788	10.8753	3.60857	3.60811	1.74302	2.68151	NAD(P)-binding Rossmann-fold superfamily protein	-	-	-
HORVU1Hr1G004440	5.54259	5.05561	5.69829	5.62652	2.10847	2.3327	0.854092	1.80899	GRAS family transcription factor	-	-	-
HORVU1Hr1G004480	4.33895	3.44397	2.53148	2.57008	1.26442	1.52154	1.53509	1.15257	Kinetochore protein spc25	-	-	-
HORVU1Hr1G004490	22.952	25.644	23.4074	23.6195	12.0872	12.5379	9.24013	10.4439	Rab5-interacting family protein	-	-	-
HORVU1Hr1G004510	11.8013	10.036	8.01798	7.34847	3.93738	4.17308	2.53934	2.73402	ATP-dependent RNA helicase DBP7	-	GO:0036094//small molecule binding;GO:0000166//nucleotide binding;GO:1901265//nucleoside phosphate binding;GO:0003676//nucleic acid binding;GO:0035639//purine ribonucleoside triphosphate binding;GO:0097367//carbohydrate derivative binding;GO:0032553//ribonucleotide binding;GO:0017076//purine nucleotide binding;GO:0001883//purine nucleoside binding;GO:0001882//nucleoside binding;GO:0032549//ribonu…	-
HORVU1Hr1G004590	1.99276	2.51879	2.87125	3.08286	2.22031	1.90168	1.81305	1.79071	protein kinase 1B	-	GO:0003824//catalytic activity;GO:0036094//small molecule binding;GO:0000166//nucleotide binding;GO:1901265//nucleoside phosphate binding;GO:0016740//transferase activity;GO:0035639//purine ribonucleoside triphosphate binding;GO:0097367//carbohydrate derivative binding;GO:0032553//ribonucleotide binding;GO:0017076//purine nucleotide binding;GO:0001883//purine nucleoside binding;GO:0001882//nucleo…	GO:0071704//organic substance metabolic process;GO:0044238//primary metabolic process;GO:0044237//cellular metabolic process;GO:0043170//macromolecule metabolic process;GO:0044260//cellular macromolecule metabolic process;GO:0019538//protein metabolic process;GO:0044267//cellular protein metabolic process;GO:0043412//macromolecule modification;GO:0006464//cellular protein modification process;GO:…
HORVU1Hr1G004610	15.3179	11.5169	10.8568	9.02821	4.40398	6.04568	3.50828	5.09255	Protein kinase superfamily protein	-	-	-
HORVU1Hr1G004650	0.838431	3.21079	3.60334	4.25869	1.4889	1.27041	0.156568	0.274168	purple acid phosphatase 22	-	GO:0016787//hydrolase activity;GO:0043167//ion binding;GO:0043169//cation binding;GO:0046872//metal ion binding;GO:0016788//hydrolase activity, acting on ester bonds;GO:0042578//phosphoric ester hydrolase activity;GO:0016791//phosphatase activity;GO:0003993//acid phosphatase activity;	-
HORVU1Hr1G004690	1.9507	2.12875	2.20131	2.00084	1.73585	1.49475	1.23091	1.0898	protein kinase 1B	-	GO:0003824//catalytic activity;GO:1901363//heterocyclic compound binding;GO:0097159//organic cyclic compound binding;GO:0036094//small molecule binding;GO:0000166//nucleotide binding;GO:1901265//nucleoside phosphate binding;GO:0016740//transferase activity;GO:0035639//purine ribonucleoside triphosphate binding;GO:0097367//carbohydrate derivative binding;GO:0032553//ribonucleotide binding;GO:00170…	GO:0008152//metabolic process;GO:0009987//cellular process;GO:0071704//organic substance metabolic process;GO:0044238//primary metabolic process;GO:0044237//cellular metabolic process;GO:0043170//macromolecule metabolic process;GO:0044260//cellular macromolecule metabolic process;GO:0019538//protein metabolic process;GO:0044267//cellular protein metabolic process;GO:0043412//macromolecule modific…
HORVU1Hr1G004700	1.94165	2.19206	1.88652	2.21492	1.52585	1.48917	0.83092	0.911311	undescribed protein	-	-	-
HORVU1Hr1G004720	0.515212	0.91295	1.68517	1.21276	3.95882	4.51749	0.914591	1.21381	Protein NRT1/ PTR FAMILY 6.2	GO:0016020//membrane;	GO:0005215//transporter activity;	GO:0051179//localization;GO:0051234//establishment of localization;GO:0006810//transport;GO:0071702//organic substance transport;GO:0071705//nitrogen compound transport;GO:0015833//peptide transport;GO:0006857//oligopeptide transport;GO:0042886//amide transport;
HORVU1Hr1G004910	4.33718	3.6991	3.42221	3.0486	4.00382	4.08421	3.20825	2.82769	Replication protein A 70 kDa DNA-binding subunit C	GO:0005623//cell;GO:0044464//cell part;GO:0005622//intracellular;GO:0044424//intracellular part;GO:0043229//intracellular organelle;GO:0043226//organelle;GO:0043231//intracellular membrane-bounded organelle;GO:0043227//membrane-bounded organelle;GO:0005634//nucleus;	GO:1901363//heterocyclic compound binding;GO:0097159//organic cyclic compound binding;GO:0003676//nucleic acid binding;GO:0043167//ion binding;GO:0043169//cation binding;GO:0046872//metal ion binding;GO:0003677//DNA binding;GO:0046914//transition metal ion binding;GO:0008270//zinc ion binding;	GO:0008152//metabolic process;GO:0009987//cellular process;GO:0071704//organic substance metabolic process;GO:0044238//primary metabolic process;GO:0044237//cellular metabolic process;GO:0043170//macromolecule metabolic process;GO:0044260//cellular macromolecule metabolic process;GO:0006807//nitrogen compound metabolic process;GO:0009058//biosynthetic process;GO:1901360//organic cyclic compound m…
HORVU1Hr1G004960	7.32329	6.64609	5.72896	5.02129	6.88453	6.78775	5.95062	5.46055	WD-40 repeat family protein	-	GO:0005515//protein binding;	-
HORVU1Hr1G004970	11.5499	10.3063	8.05276	8.29812	7.89375	8.00602	6.75523	5.06104	F-box family protein	-	GO:0005515//protein binding;	-
HORVU1Hr1G004980	8.25723	12.1616	4.52121	4.74695	1.36033	2.00588	3.24242	1.26565	Glycosyltransferase family 61 protein	-	GO:0003824//catalytic activity;GO:0016740//transferase activity;GO:0016757//transferase activity, transferring glycosyl groups;	-
HORVU1Hr1G005020	0	0	8.47173	7.90565	0.199947	0.064046	0.0774283	0.0749289	Homeobox-leucine zipper protein HDG11	-	GO:0003676//nucleic acid binding;GO:0003677//DNA binding;	-
HORVU1Hr1G005030	0	0	0.55802	0.0289403	4064.63	4370.15	11888.8	9980.23	Omega gliadin	-	GO:0045735//nutrient reservoir activity;	-
HORVU1Hr1G005100	1566.48	1450.13	1634.35	1641.14	701.093	670.11	972.22	841.157	undescribed protein	-	-	-
HORVU1Hr1G005110	1759.12	1591.78	1854.59	1889.62	790.388	773.083	1118.45	947.448	Metallothionein	-	GO:0043167//ion binding;GO:0043169//cation binding;GO:0046872//metal ion binding;	-
HORVU1Hr1G005120	9.50162	8.60157	6.91196	7.53696	25.642	24.2057	14.7265	17.1281	outer plastid envelope protein 16-1	-	-	-
HORVU1Hr1G005150	1.44333	0	3.18587	1.00804	12992.3	14058.3	34847.6	32320.5	Hor1-17 C-hordein	-	GO:0045735//nutrient reservoir activity;	-
HORVU1Hr1G005230	4.2186	2.29646	0.148178	0.146012	0.220035	0.0845764	0.306745	0	undescribed protein	-	-	-
HORVU1Hr1G005260	31.6139	28.0322	28.4615	27.277	22.4882	21.1572	19.4298	17.4784	ankyrin repeat family protein	-	GO:0005488//binding;GO:0005515//protein binding;GO:0043167//ion binding;GO:0043169//cation binding;GO:0046872//metal ion binding;GO:0046914//transition metal ion binding;GO:0008270//zinc ion binding;	-
HORVU1Hr1G005280	1.12556	1.88099	2.01896	1.77781	2.37291	2.79512	2.22313	2.29479	unknown function	-	-	-
HORVU1Hr1G005370	1.90017	1.17305	1.48407	1.96582	0.289016	0.541569	0.856185	0.308675	embryo defective 2735	-	-	-
HORVU1Hr1G005390	2.79509	3.28209	2.21155	2.03633	0.969054	0.869125	1.451	0.895761	DOF zinc finger protein 1	-	GO:0003676//nucleic acid binding;GO:0003677//DNA binding;	GO:0008152//metabolic process;GO:0006807//nitrogen compound metabolic process;GO:0009058//biosynthetic process;GO:1901360//organic cyclic compound metabolic process;GO:0034641//cellular nitrogen compound metabolic process;GO:0044249//cellular biosynthetic process;GO:1901576//organic substance biosynthetic process;GO:0006725//cellular aromatic compound metabolic process;GO:0046483//heterocycle met…
HORVU1Hr1G005460	0.0929271	0	0.147535	0.0726895	2621.3	2360.31	4666.64	3823.93	Low molecular weight glutenin subunit	-	GO:0045735//nutrient reservoir activity;	-
HORVU1Hr1G005500	52.3793	48.139	32.6705	31.6482	27.2163	27.7175	13.1714	14.6084	undescribed protein	-	-	-
HORVU1Hr1G005600	5.32107	5.95635	6.47294	6.66134	10.3927	9.33108	9.8021	10.3413	ACT domain-containing protein	-	GO:0043167//ion binding;GO:0043168//anion binding;GO:0031406//carboxylic acid binding;GO:0016597//amino acid binding;	-
HORVU1Hr1G005680	3.38183	2.52825	1.4264	1.33348	1.30346	1.17949	0.744517	0.732695	Beta-1,3-galactosyltransferase 15	GO:0016020//membrane;	GO:0016740//transferase activity;GO:0016757//transferase activity, transferring glycosyl groups;GO:0016758//transferase activity, transferring hexosyl groups;GO:0030246//carbohydrate binding;GO:0008378//galactosyltransferase activity;	GO:0044237//cellular metabolic process;GO:0043170//macromolecule metabolic process;GO:0044699//single-organism process;GO:0044260//cellular macromolecule metabolic process;GO:0009058//biosynthetic process;GO:0044763//single-organism cellular process;GO:0044249//cellular biosynthetic process;GO:1901576//organic substance biosynthetic process;GO:0044710//single-organism metabolic process;GO:0019538…
HORVU1Hr1G005710	0.892324	1.14233	0.436157	0.491181	0.268806	0.336923	0.108619	0.166429	Disease resistance protein	-	GO:0036094//small molecule binding;GO:0000166//nucleotide binding;GO:1901265//nucleoside phosphate binding;GO:0097367//carbohydrate derivative binding;GO:0032553//ribonucleotide binding;GO:0017076//purine nucleotide binding;GO:0001883//purine nucleoside binding;GO:0001882//nucleoside binding;GO:0032549//ribonucleoside binding;GO:0032555//purine ribonucleotide binding;GO:0032550//purine ribonucleo…	-
HORVU1Hr1G005720	1.10416	0.942206	0.460348	0.698576	0.38281	0.199695	0.190595	0.233628	Protein kinase superfamily protein	-	GO:0035639//purine ribonucleoside triphosphate binding;GO:0097367//carbohydrate derivative binding;GO:0032553//ribonucleotide binding;GO:0017076//purine nucleotide binding;GO:0001883//purine nucleoside binding;GO:0001882//nucleoside binding;GO:0032549//ribonucleoside binding;GO:0032555//purine ribonucleotide binding;GO:0032550//purine ribonucleoside binding;GO:0005524//ATP binding;GO:0030554//ade…	GO:0044267//cellular protein metabolic process;GO:0043412//macromolecule modification;GO:0006464//cellular protein modification process;GO:0036211//protein modification process;GO:0006793//phosphorus metabolic process;GO:0006796//phosphate-containing compound metabolic process;GO:0016310//phosphorylation;GO:0006468//protein phosphorylation;
HORVU1Hr1G005760	1.61359	0.525172	0.0242595	0.14343	0.0288192	0.0276936	0.234361	0.0323994	Pathogenesis-related thaumatin superfamily protein	-	-	-
HORVU1Hr1G005790	2.2577	2.31651	3.94893	4.0783	10.1491	11.0531	5.71185	5.57819	3-ketoacyl-CoA synthase 5	-	-	-
HORVU1Hr1G005800	7.69333	8.44245	4.2983	4.25213	1.37435	1.33031	0.640982	0.665403	Cation/H(+) antiporter 20	GO:0016020//membrane;GO:0044425//membrane part;GO:0031224//intrinsic component of membrane;GO:0016021//integral component of membrane;	GO:0005215//transporter activity;GO:0022857//transmembrane transporter activity;GO:0022892//substrate-specific transporter activity;GO:0022891//substrate-specific transmembrane transporter activity;GO:0015075//ion transmembrane transporter activity;GO:0022804//active transmembrane transporter activity;GO:0008324//cation transmembrane transporter activity;GO:0015291//secondary active transmembrane…	GO:0051179//localization;GO:0051234//establishment of localization;GO:0006810//transport;GO:0055085//transmembrane transport;GO:0006811//ion transport;GO:0006812//cation transport;
HORVU1Hr1G005870	38.1292	22.1627	7.90281	9.1501	9.21212	2.1426	4.22627	2.96844	histone H2A 6	GO:0005623//cell;GO:0044464//cell part;GO:0005622//intracellular;GO:0044424//intracellular part;GO:0043229//intracellular organelle;GO:0043226//organelle;GO:0043231//intracellular membrane-bounded organelle;GO:0043227//membrane-bounded organelle;GO:0005634//nucleus;GO:0044422//organelle part;GO:0044446//intracellular organelle part;GO:0032991//macromolecular complex;GO:0043234//protein complex;GO…	GO:0005515//protein binding;GO:0003676//nucleic acid binding;GO:0003677//DNA binding;GO:0046983//protein dimerization activity;GO:0046982//protein heterodimerization activity;	-
HORVU1Hr1G005920	14.474	19.9925	10.5338	11.858	3.52403	3.09248	1.63759	1.91364	Inorganic pyrophosphatase	GO:0005623//cell;GO:0044464//cell part;GO:0005622//intracellular;GO:0044424//intracellular part;GO:0005737//cytoplasm;	GO:0005488//binding;GO:0016787//hydrolase activity;GO:0043167//ion binding;GO:0043169//cation binding;GO:0046872//metal ion binding;GO:0016817//hydrolase activity, acting on acid anhydrides;GO:0016818//hydrolase activity, acting on acid anhydrides, in phosphorus-containing anhydrides;GO:0016462//pyrophosphatase activity;GO:0000287//magnesium ion binding;GO:0004427//inorganic diphosphatase activit…	GO:0009987//cellular process;GO:0044237//cellular metabolic process;GO:0006793//phosphorus metabolic process;GO:0006796//phosphate-containing compound metabolic process;
HORVU1Hr1G005980	5.79249	4.2591	2.41534	2.6995	1.07903	1.45697	1.1165	0.912732	Poly [ADP-ribose] polymerase 1	GO:0005623//cell;GO:0044464//cell part;GO:0005622//intracellular;GO:0044424//intracellular part;GO:0043229//intracellular organelle;GO:0043226//organelle;GO:0043231//intracellular membrane-bounded organelle;GO:0043227//membrane-bounded organelle;GO:0005634//nucleus;	GO:0003824//catalytic activity;GO:1901363//heterocyclic compound binding;GO:0097159//organic cyclic compound binding;GO:0036094//small molecule binding;GO:0000166//nucleotide binding;GO:1901265//nucleoside phosphate binding;GO:0003676//nucleic acid binding;GO:0016740//transferase activity;GO:0043167//ion binding;GO:0043169//cation binding;GO:0046872//metal ion binding;GO:0003677//DNA binding;GO:0…	GO:0008152//metabolic process;GO:0009987//cellular process;GO:0071704//organic substance metabolic process;GO:0044238//primary metabolic process;GO:0044237//cellular metabolic process;GO:0043170//macromolecule metabolic process;GO:0044699//single-organism process;GO:0044260//cellular macromolecule metabolic process;GO:0009058//biosynthetic process;GO:0044763//single-organism cellular process;GO:0…
HORVU1Hr1G006130	101.806	118.766	44.9194	42.8196	8.81635	11.7605	5.25588	5.34705	receptor-like protein kinase 2	-	GO:1901363//heterocyclic compound binding;GO:0097159//organic cyclic compound binding;GO:0036094//small molecule binding;GO:0000166//nucleotide binding;GO:1901265//nucleoside phosphate binding;GO:0016740//transferase activity;GO:0035639//purine ribonucleoside triphosphate binding;GO:0097367//carbohydrate derivative binding;GO:0032553//ribonucleotide binding;GO:0017076//purine nucleotide binding;G…	GO:0044238//primary metabolic process;GO:0044237//cellular metabolic process;GO:0019538//protein metabolic process;GO:0044267//cellular protein metabolic process;GO:0043412//macromolecule modification;GO:0006464//cellular protein modification process;GO:0036211//protein modification process;GO:0006793//phosphorus metabolic process;GO:0006796//phosphate-containing compound metabolic process;GO:001…
HORVU1Hr1G006770	1.61711	1.48828	1.57765	1.62546	1.42566	1.28018	0.887043	1.01448	MORC family CW-type zinc finger protein 3	-	-	-
HORVU1Hr1G006860	13.6338	13.9732	13.0957	13.1512	32.6767	35.9828	14.985	19.8851	Glucose-6-phosphate isomerase	-	GO:0003824//catalytic activity;GO:0016853//isomerase activity;GO:0016860//intramolecular oxidoreductase activity;GO:0016861//intramolecular oxidoreductase activity, interconverting aldoses and ketoses;	GO:0008152//metabolic process;GO:0009987//cellular process;GO:0071704//organic substance metabolic process;GO:0044238//primary metabolic process;GO:0044237//cellular metabolic process;GO:0044699//single-organism process;GO:0006807//nitrogen compound metabolic process;GO:0009058//biosynthetic process;GO:0044763//single-organism cellular process;GO:1901360//organic cyclic compound metabolic process…
HORVU1Hr1G006880	15.8001	13.9489	11.3526	13.0611	9.55706	9.01782	4.58155	5.93851	unknown protein; Has 30201 Blast hits to 17322 proteins in 780 species: Archae - 12; Bacteria - 1396; Metazoa - 17338; Fungi - 3422; Plants - 5037; Viruses - 0; Other Eukaryotes - 2996 (source: NCBI BLink).	-	-	-
HORVU1Hr1G006890	8.70749	8.57574	7.54981	7.177	4.26191	4.01944	2.65366	3.44623	RNA-binding protein 39	-	GO:0003676//nucleic acid binding;GO:0043167//ion binding;GO:0043169//cation binding;GO:0046872//metal ion binding;GO:0046914//transition metal ion binding;GO:0008270//zinc ion binding;	-
HORVU1Hr1G006930	0.365267	0.594413	2.53712	2.14289	1.72227	1.51709	0.500204	0.322705	unknown function	-	-	-
HORVU1Hr1G007010	3.2281	2.23979	2.18351	2.50682	2.49602	3.02168	1.76257	2.24213	B3 domain-containing protein	-	GO:1901363//heterocyclic compound binding;GO:0097159//organic cyclic compound binding;GO:0003676//nucleic acid binding;GO:0003677//DNA binding;	-
HORVU1Hr1G007290	1.58761	1.23867	0.434324	0.362693	0.253606	0.159666	0.193028	0.285111	ERD (early-responsive to dehydration stress) family protein	GO:0016020//membrane;	-	-
HORVU1Hr1G007310	22.5284	26.1709	28.5063	28.4492	32.6234	30.9001	19.1818	17.2538	Calcium-transporting ATPase 1	GO:0016020//membrane;GO:0044425//membrane part;GO:0031224//intrinsic component of membrane;GO:0016021//integral component of membrane;	GO:0005488//binding;GO:1901363//heterocyclic compound binding;GO:0097159//organic cyclic compound binding;GO:0036094//small molecule binding;GO:0000166//nucleotide binding;GO:1901265//nucleoside phosphate binding;GO:0043167//ion binding;GO:0043169//cation binding;GO:0046872//metal ion binding;	-
HORVU1Hr1G007480	0.550167	0.537184	0.764285	0.376558	5.12334	8.53776	2.41091	3.79127	Bowman-Birk type trypsin inhibitor	GO:0005576//extracellular region;	GO:0098772//molecular function regulator;GO:0030234//enzyme regulator activity;GO:0004857//enzyme inhibitor activity;GO:0004866//endopeptidase inhibitor activity;GO:0030414//peptidase inhibitor activity;GO:0061135//endopeptidase regulator activity;GO:0061134//peptidase regulator activity;GO:0004867//serine-type endopeptidase inhibitor activity;	-
HORVU1Hr1G007580	6.82815	7.08011	6.60457	6.83514	6.69773	6.57544	4.81678	5.44361	E3 UFM1-protein ligase 1 homolog	-	-	-
HORVU1Hr1G007600	8.97478	9.72826	9.00164	9.36287	5.19824	4.87445	4.22063	3.93026	E3 UFM1-protein ligase 1 homolog	-	-	-
HORVU1Hr1G007630	2.54363	2.9019	8.90038	9.06702	2.51443	2.62853	0.501107	1.08814	TRICHOME BIREFRINGENCE-LIKE 11	-	-	-
HORVU1Hr1G007640	2.61206	2.91256	6.08279	6.85387	2.01106	2.22059	0.370036	1.01108	Nucleoside diphosphate-linked moiety X motif 22	-	GO:0016787//hydrolase activity;	-
HORVU1Hr1G007660	65.0178	48.9822	32.5619	30.1498	0.111155	0	0	0	undescribed protein	-	-	-
HORVU1Hr1G007730	2.43702	1.78464	1.59476	1.8385	1.0525	1.63013	1.07887	0.751713	elongation defective 1 protein / ELD1 protein	-	-	-
HORVU1Hr1G007790	0.376131	0.632494	1.74172	1.7367	0	0	0	0	Cytochrome P450 superfamily protein	-	GO:0003824//catalytic activity;GO:1901363//heterocyclic compound binding;GO:0097159//organic cyclic compound binding;GO:0043167//ion binding;GO:0043169//cation binding;GO:0046872//metal ion binding;GO:0046914//transition metal ion binding;GO:0016491//oxidoreductase activity;GO:0005506//iron ion binding;GO:0020037//heme binding;GO:0016705//oxidoreductase activity, acting on paired donors, with inc…	GO:0008152//metabolic process;GO:0044699//single-organism process;GO:0044710//single-organism metabolic process;GO:0055114//oxidation-reduction process;
HORVU1Hr1G007810	0.728267	1.36372	6.87005	7.35492	3.49265	3.54835	2.2815	5.18251	UDP-Glycosyltransferase superfamily protein	-	GO:0016740//transferase activity;GO:0016757//transferase activity, transferring glycosyl groups;GO:0016758//transferase activity, transferring hexosyl groups;	-
HORVU1Hr1G007830	0.249497	0.757895	6.21675	6.51893	0	0.0314016	0.550462	0.128581	Cytochrome P450 superfamily protein	-	GO:0005488//binding;GO:0003824//catalytic activity;GO:1901363//heterocyclic compound binding;GO:0097159//organic cyclic compound binding;GO:0043167//ion binding;GO:0043169//cation binding;GO:0046872//metal ion binding;GO:0046914//transition metal ion binding;GO:0016491//oxidoreductase activity;GO:0005506//iron ion binding;GO:0020037//heme binding;GO:0016705//oxidoreductase activity, acting on pai…	GO:0044699//single-organism process;GO:0044710//single-organism metabolic process;GO:0055114//oxidation-reduction process;
HORVU1Hr1G008120	73.0503	73.7618	71.7429	74.3123	101.411	101.378	61.7472	63.9031	dehydroascorbate reductase 2	-	GO:0005515//protein binding;	-
HORVU1Hr1G008130	67.9038	67.2706	55.9111	54.0437	96.6003	87.9295	33.479	38.6509	11S seed storage protein	-	GO:0045735//nutrient reservoir activity;	-
HORVU1Hr1G008230	5.80229	6.02725	7.12601	6.86742	5.98018	5.48509	4.62603	4.28346	dual specificity protein phosphatase 1	-	GO:0016787//hydrolase activity;GO:0016788//hydrolase activity, acting on ester bonds;GO:0042578//phosphoric ester hydrolase activity;GO:0016791//phosphatase activity;GO:0004721//phosphoprotein phosphatase activity;GO:0008138//protein tyrosine/serine/threonine phosphatase activity;GO:0004725//protein tyrosine phosphatase activity;	GO:0044238//primary metabolic process;GO:0044237//cellular metabolic process;GO:0043170//macromolecule metabolic process;GO:0044260//cellular macromolecule metabolic process;GO:0019538//protein metabolic process;GO:0044267//cellular protein metabolic process;GO:0043412//macromolecule modification;GO:0006464//cellular protein modification process;GO:0036211//protein modification process;GO:0006793…
HORVU1Hr1G008250	7.84207	7.55387	10.8398	11.3862	4.62935	4.20218	5.6844	5.90442	beta-hexosaminidase 1	-	GO:0003824//catalytic activity;GO:0016787//hydrolase activity;GO:0016798//hydrolase activity, acting on glycosyl bonds;GO:0004553//hydrolase activity, hydrolyzing O-glycosyl compounds;	GO:0008152//metabolic process;GO:0071704//organic substance metabolic process;GO:0044238//primary metabolic process;GO:0005975//carbohydrate metabolic process;
HORVU1Hr1G008300	0.0252205	0.0164169	0	0.00821999	1.00089	1.37127	0.437474	0.367648	MADS-box transcription factor 27	GO:0005622//intracellular;GO:0044424//intracellular part;GO:0043229//intracellular organelle;GO:0043226//organelle;GO:0043231//intracellular membrane-bounded organelle;GO:0043227//membrane-bounded organelle;GO:0005634//nucleus;	GO:0003677//DNA binding;GO:0046983//protein dimerization activity;GO:0003700//transcription factor activity, sequence-specific DNA binding;GO:0001071//nucleic acid binding transcription factor activity;	GO:0009058//biosynthetic process;GO:1901360//organic cyclic compound metabolic process;GO:0034641//cellular nitrogen compound metabolic process;GO:0044249//cellular biosynthetic process;GO:1901576//organic substance biosynthetic process;GO:0006725//cellular aromatic compound metabolic process;GO:0046483//heterocycle metabolic process;GO:0006139//nucleobase-containing compound metabolic process;GO…
HORVU1Hr1G008330	15.349	16.4665	17.5314	17.3882	12.7627	13.6499	8.65941	9.65421	evolutionarily conserved C-terminal region 5	-	-	-
HORVU1Hr1G008350	5.34271	5.67797	5.2726	4.62695	2.84475	2.56896	2.03068	2.09999	UDP-galactose transporter 5	-	-	GO:0051179//localization;GO:0051234//establishment of localization;GO:0006810//transport;GO:0055085//transmembrane transport;
HORVU1Hr1G008510	1.1009	0.584608	0.804927	0.604315	1.91243	1.75022	1.32246	1.56132	Plant Tudor-like RNA-binding protein	-	-	-
HORVU1Hr1G008530	14.4845	13.8956	12.3489	11.9501	10.5988	12.1409	9.76478	8.69993	RNA polymerase II transcription factor SIII (Elongin) subunit A	GO:0005623//cell;GO:0044464//cell part;GO:0005622//intracellular;GO:0044424//intracellular part;GO:0043229//intracellular organelle;GO:0043226//organelle;GO:0043231//intracellular membrane-bounded organelle;GO:0043227//membrane-bounded organelle;GO:0016020//membrane;GO:0005634//nucleus;GO:0044425//membrane part;GO:0031224//intrinsic component of membrane;GO:0016021//integral component of membrane;	-	GO:0008152//metabolic process;GO:0009987//cellular process;GO:0071704//organic substance metabolic process;GO:0044238//primary metabolic process;GO:0044237//cellular metabolic process;GO:0043170//macromolecule metabolic process;GO:0044260//cellular macromolecule metabolic process;GO:0006807//nitrogen compound metabolic process;GO:0009058//biosynthetic process;GO:1901360//organic cyclic compound m…
HORVU1Hr1G008540	0.723064	0.609729	0.423965	0.57845	0.619877	0.260604	0.990179	1.04533	Coffea canephora DH200=94 genomic scaffold, scaffold_71	-	-	-
HORVU1Hr1G008560	1.48492	1.67129	0.9073	1.01563	0.827773	1.16002	0.731254	1.00816	undescribed protein	-	-	-
HORVU1Hr1G008620	16.3767	16.0305	14.5082	15.1666	9.32677	11.0817	7.33633	9.05461	Coiled-coil domain-containing protein 130	-	-	-
HORVU1Hr1G008650	0	0	0	0	0.109351	0.0840638	1.95635	0.958895	AT-hook motif nuclear-localized protein 20	-	-	-
HORVU1Hr1G008690	1.86208	1.31962	1.99671	1.57109	5.08032	4.32057	3.63989	3.36319	Histone-lysine N-methyltransferase, H3 lysine-9 specific	GO:0005622//intracellular;GO:0044424//intracellular part;GO:0043229//intracellular organelle;GO:0043226//organelle;GO:0043231//intracellular membrane-bounded organelle;GO:0043227//membrane-bounded organelle;GO:0005634//nucleus;	GO:0043167//ion binding;GO:0043169//cation binding;GO:0046872//metal ion binding;GO:0046914//transition metal ion binding;GO:0008270//zinc ion binding;GO:0016741//transferase activity, transferring one-carbon groups;GO:0008168//methyltransferase activity;GO:0008757//S-adenosylmethionine-dependent methyltransferase activity;GO:0008276//protein methyltransferase activity;GO:0008170//N-methyltransfe…	GO:0019538//protein metabolic process;GO:0044267//cellular protein metabolic process;GO:0043412//macromolecule modification;GO:0006464//cellular protein modification process;GO:0036211//protein modification process;GO:0071840//cellular component organization or biogenesis;GO:0016043//cellular component organization;GO:0006996//organelle organization;GO:0043933//macromolecular complex subunit orga…
HORVU1Hr1G008810	34.8556	66.9656	55.4165	53.2566	44.6077	50.3981	6.44401	12.2106	myb domain protein 59	-	GO:0003676//nucleic acid binding;GO:0003677//DNA binding;	-
HORVU1Hr1G008940	2.78068	2.42981	1.2476	1.57624	0.750267	0.590954	0.435804	0.338772	Chaperone protein DnaJ	-	-	-
HORVU1Hr1G009050	4.0023	3.33796	3.35914	3.7666	0.864934	0.906711	0.639431	1.19338	Epoxide hydrolase 2	-	GO:0003824//catalytic activity;	-
HORVU1Hr1G009060	0	0	13.3174	14.2601	0	0	0	0	undescribed protein	-	-	-
HORVU1Hr1G009100	6.42703	6.21034	4.70044	5.33994	3.91559	5.04517	3.443	4.08208	Potassium transporter family protein	GO:0016020//membrane;	GO:0005215//transporter activity;GO:0022857//transmembrane transporter activity;GO:0022892//substrate-specific transporter activity;GO:0022891//substrate-specific transmembrane transporter activity;GO:0015075//ion transmembrane transporter activity;GO:0046873//metal ion transmembrane transporter activity;GO:0008324//cation transmembrane transporter activity;GO:0022890//inorganic cation transmembr…	GO:0009987//cellular process;GO:0044699//single-organism process;GO:0044763//single-organism cellular process;GO:0051179//localization;GO:0051234//establishment of localization;GO:0006810//transport;GO:0055085//transmembrane transport;GO:0006811//ion transport;GO:0030001//metal ion transport;GO:1902578//single-organism localization;GO:0044765//single-organism transport;GO:0006812//cation transpor…
HORVU1Hr1G009140	0.239096	0.0583635	0	0	0.0704602	0	31.4326	10.377	unknown function	-	-	-
HORVU1Hr1G009900	6.3242	5.60245	3.93145	4.05009	2.25619	2.97458	1.99593	2.14796	Nuclear pore complex protein NUP107	GO:0005623//cell;GO:0044464//cell part;GO:0005622//intracellular;GO:0044424//intracellular part;GO:0043229//intracellular organelle;GO:0043226//organelle;GO:0043231//intracellular membrane-bounded organelle;GO:0043227//membrane-bounded organelle;GO:0005634//nucleus;GO:0044422//organelle part;GO:0044446//intracellular organelle part;GO:0032991//macromolecular complex;GO:0043234//protein complex;GO…	-	GO:0051179//localization;GO:0051234//establishment of localization;GO:0006810//transport;
HORVU1Hr1G009920	1.19453	1.55033	0.957156	0.969522	0.192558	0.161908	0.149879	0.182384	ABC transporter G family member 5	GO:0016020//membrane;	GO:0003824//catalytic activity;GO:0036094//small molecule binding;GO:0000166//nucleotide binding;GO:1901265//nucleoside phosphate binding;GO:0016787//hydrolase activity;GO:0035639//purine ribonucleoside triphosphate binding;GO:0097367//carbohydrate derivative binding;GO:0032553//ribonucleotide binding;GO:0017076//purine nucleotide binding;GO:0001883//purine nucleoside binding;GO:0001882//nucleosi…	-
HORVU1Hr1G009950	52.1936	49.9295	29.1327	30.4954	30.8128	33.9903	27.7864	30.1339	arginine/serine-rich splicing factor 35	-	GO:0036094//small molecule binding;GO:0000166//nucleotide binding;GO:1901265//nucleoside phosphate binding;GO:0003676//nucleic acid binding;GO:0043167//ion binding;GO:0043169//cation binding;GO:0046872//metal ion binding;GO:0046914//transition metal ion binding;GO:0008270//zinc ion binding;	-
HORVU1Hr1G009970	0	0	5.88148	6.01966	0	0	0	0	undescribed protein	-	-	-
HORVU1Hr1G009980	14.9436	12.0387	8.90669	10.5125	7.1507	6.59209	7.49673	7.3201	Peptidyl-prolyl cis-trans isomerase	-	GO:0098772//molecular function regulator;GO:0030234//enzyme regulator activity;GO:0004857//enzyme inhibitor activity;GO:0019208//phosphatase regulator activity;GO:0019888//protein phosphatase regulator activity;	GO:0044763//single-organism cellular process;GO:0019538//protein metabolic process;GO:0050789//regulation of biological process;GO:0065007//biological regulation;GO:0050794//regulation of cellular process;GO:0044267//cellular protein metabolic process;GO:0043412//macromolecule modification;GO:0006464//cellular protein modification process;GO:0036211//protein modification process;GO:0006793//phosp…
HORVU1Hr1G010130	1.60338	1.63325	1.9694	1.94909	2.67669	2.78813	2.80101	3.2619	alcohol dehydrogenase 1	-	GO:0043167//ion binding;GO:0043169//cation binding;GO:0046872//metal ion binding;GO:0046914//transition metal ion binding;GO:0008270//zinc ion binding;GO:0016491//oxidoreductase activity;	GO:0044699//single-organism process;GO:0044710//single-organism metabolic process;GO:0055114//oxidation-reduction process;
HORVU1Hr1G010210	0.126478	0.45869	0.197216	0.247334	4.62177	4.33892	7.8683	4.4776	Bidirectional sugar transporter N3	GO:0016020//membrane;GO:0044425//membrane part;GO:0031224//intrinsic component of membrane;GO:0016021//integral component of membrane;	-	-
HORVU1Hr1G010220	1.14433	0.952664	0.944247	1.31912	0.482766	0.477555	0.329908	0.367147	Pentatricopeptide repeat-containing protein	-	-	-
HORVU1Hr1G010230	71.43	55.4614	197.356	191.628	49.6125	52.5682	7.84884	13.7172	Defensin-like protein	-	-	GO:0050896//response to stimulus;GO:0006950//response to stress;GO:0006952//defense response;
HORVU1Hr1G010380	24.034	28.9152	19.587	19.0912	9.66549	8.75851	6.06776	6.6075	WEB family protein At5g16730, chloroplastic	-	-	-
HORVU1Hr1G010400	2.89871	3.08189	5.83787	4.19895	0.658076	1.19178	0.676295	0.939014	Membrane protein, putative	-	-	-
HORVU1Hr1G010500	1.08731	1.504	0.989	0.797356	0.213615	0.51318	3.84653	1.92122	unknown function	-	-	-
HORVU1Hr1G010510	14.9935	13.9569	10.3122	10.0775	6.21918	6.07357	4.3014	3.86988	unknown protein; LOCATED IN: endomembrane system; BEST Arabidopsis thaliana protein match is: unknown protein .	-	-	-
HORVU1Hr1G010670	3.97175	3.5511	4.57119	3.9738	4.05575	3.60962	1.53367	1.66777	GDSL esterase/lipase	-	GO:0016787//hydrolase activity;GO:0016788//hydrolase activity, acting on ester bonds;	-
HORVU1Hr1G010720	0	0	3.21907	3.58693	0	0	0	0	Protein of Unknown Function (DUF239)	-	-	-
HORVU1Hr1G010780	2.89589	2.93207	2.51014	2.46795	1.2552	1.42954	1.08786	0.963152	sensitivity to red light reduced protein (SRR1)	-	-	-
HORVU1Hr1G010790	0.148169	0	2.57294	2.4629	4.3228	4.69943	2.89141	3.38715	Protein of unknown function (DUF1639)	-	-	-
HORVU1Hr1G010800	10.5302	10.2269	11.4985	10.2726	9.39929	10.5481	8.29658	8.9952	Nuclear factor related to kappa-B-binding protein	-	-	-
HORVU1Hr1G010810	9.6836	8.33064	5.73825	5.29116	1.9268	1.77439	1.51771	1.41949	kinesin 3	-	GO:0036094//small molecule binding;GO:0000166//nucleotide binding;GO:1901265//nucleoside phosphate binding;GO:0016787//hydrolase activity;GO:0035639//purine ribonucleoside triphosphate binding;GO:0097367//carbohydrate derivative binding;GO:0032553//ribonucleotide binding;GO:0017076//purine nucleotide binding;GO:0001883//purine nucleoside binding;GO:0001882//nucleoside binding;GO:0032549//ribonucl…	GO:0044763//single-organism cellular process;GO:0007017//microtubule-based process;GO:0006928//movement of cell or subcellular component;GO:0007018//microtubule-based movement;
HORVU1Hr1G010820	5.0915	5.50894	5.92846	5.52202	3.02015	3.82842	1.85881	2.933	Ribonuclease II/R family protein	-	-	-
HORVU1Hr1G010840	6.60614	2.21227	0.108349	0.106766	0.0321783	0.0618431	0	0.0361759	ENTH/VHS family protein	-	-	-
HORVU1Hr1G010910	0.226871	0.0402759	2.0056	2.09729	1.53165	1.12139	0.112975	0.65597	Glucan endo-1,3-beta-glucosidase 10	-	GO:0016787//hydrolase activity;GO:0016798//hydrolase activity, acting on glycosyl bonds;GO:0004553//hydrolase activity, hydrolyzing O-glycosyl compounds;	GO:0005975//carbohydrate metabolic process;
HORVU1Hr1G010930	7.77246	8.83442	9.17498	8.53863	6.09653	5.77246	3.885	3.82534	integral membrane TerC family protein	GO:0016020//membrane;GO:0044425//membrane part;GO:0031224//intrinsic component of membrane;GO:0016021//integral component of membrane;	-	-
HORVU1Hr1G010940	10.176	10.7986	11.3409	11.7455	9.06787	8.73333	5.7101	6.39061	Transmembrane protein, putative	-	-	-
HORVU1Hr1G011370	4.15266	4.48799	7.39189	6.95842	5.15663	4.86546	6.7937	5.29313	F-box family protein	-	-	-
HORVU1Hr1G011380	25.3505	13.0431	2.56066	2.62219	0.477166	0.573162	0.0692923	0.268222	undescribed protein	-	-	-
HORVU1Hr1G011390	5.65933	5.76474	4.67463	4.33711	6.02201	7.34613	6.11622	3.93235	undescribed protein	-	-	-
HORVU1Hr1G011400	1.32928	1.50683	1.23144	1.32066	1.18229	1.33001	0.798462	0.942821	Pentatricopeptide repeat-containing protein	-	-	-
HORVU1Hr1G011420	1.91045	2.0032	1.66223	1.85879	1.1981	0.991404	0.78615	0.723358	ABL interactor-like protein 3	-	-	-
HORVU1Hr1G011430	0.769853	1.34643	2.10704	2.15897	1.44599	1.32244	1.61034	1.62563	Pyrimidine-specific ribonucleoside hydrolase RihA	-	-	-
HORVU1Hr1G011450	0.920577	6.79134	1.92843	2.0336	1.04496	0.386212	0.046691	0.542206	undescribed protein	-	-	-
HORVU1Hr1G011480	0	0	2.65177	3.23847	0	0	0	0	tRNA dimethylallyltransferase	-	-	GO:0008152//metabolic process;GO:0071704//organic substance metabolic process;GO:0044238//primary metabolic process;GO:0006807//nitrogen compound metabolic process;GO:1901360//organic cyclic compound metabolic process;GO:0034641//cellular nitrogen compound metabolic process;GO:0006725//cellular aromatic compound metabolic process;GO:0046483//heterocycle metabolic process;GO:0006139//nucleobase-co…
HORVU1Hr1G011520	19.0587	25.2752	41.33	40.2071	14.1052	11.5731	4.74084	8.40832	Glutamyl-tRNA reductase family protein	-	GO:0003824//catalytic activity;GO:1901363//heterocyclic compound binding;GO:0097159//organic cyclic compound binding;GO:0036094//small molecule binding;GO:0000166//nucleotide binding;GO:1901265//nucleoside phosphate binding;GO:0016491//oxidoreductase activity;GO:0048037//cofactor binding;GO:0050662//coenzyme binding;GO:0016903//oxidoreductase activity, acting on the aldehyde or oxo group of donor…	GO:0008152//metabolic process;GO:0009987//cellular process;GO:0071704//organic substance metabolic process;GO:0044237//cellular metabolic process;GO:0044699//single-organism process;GO:0006807//nitrogen compound metabolic process;GO:0009058//biosynthetic process;GO:1901360//organic cyclic compound metabolic process;GO:0034641//cellular nitrogen compound metabolic process;GO:0044249//cellular bios…
HORVU1Hr1G011530	9.0458	13.0932	22.5679	21.1758	6.45297	6.52051	2.66327	4.32732	Pentatricopeptide repeat-containing protein	-	-	-
HORVU1Hr1G011610	1.21237	1.16839	0.390586	0.523434	0.0742395	0.124845	0	0.125193	unknown function	-	-	-
HORVU1Hr1G011720	0.871274	0.910265	1.16714	1.22675	0.975686	1.24353	0.584639	0.623499	Disease resistance protein	-	GO:0005488//binding;GO:1901363//heterocyclic compound binding;GO:0097159//organic cyclic compound binding;GO:0036094//small molecule binding;GO:0000166//nucleotide binding;GO:1901265//nucleoside phosphate binding;GO:0097367//carbohydrate derivative binding;GO:0032553//ribonucleotide binding;GO:0017076//purine nucleotide binding;GO:0001883//purine nucleoside binding;GO:0001882//nucleoside binding;…	-
HORVU1Hr1G011730	4.43483	4.2187	3.19012	3.20813	0.91378	1.00742	0.954587	1.04323	Cysteine-rich receptor-like protein kinase 25	-	-	-
HORVU1Hr1G011780	17.2503	13.6525	15.4692	13.3574	5.74665	6.67519	3.52144	3.62075	Structural constituent of ribosome	-	-	-
HORVU1Hr1G011800	0.0712667	0.156566	0.539211	0.522621	1.66965	1.67507	1.36632	1.36943	AP2-like ethylene-responsive transcription factor	-	GO:0003676//nucleic acid binding;GO:0003677//DNA binding;GO:0003700//transcription factor activity, sequence-specific DNA binding;GO:0001071//nucleic acid binding transcription factor activity;	GO:0008152//metabolic process;GO:0006807//nitrogen compound metabolic process;GO:0009058//biosynthetic process;GO:1901360//organic cyclic compound metabolic process;GO:0034641//cellular nitrogen compound metabolic process;GO:0044249//cellular biosynthetic process;GO:1901576//organic substance biosynthetic process;GO:0006725//cellular aromatic compound metabolic process;GO:0046483//heterocycle met…
HORVU1Hr1G011840	1.59945	1.32213	0.775513	0.497606	0.278524	0.380881	0.261345	0.337212	DNA repair (Rad51) family protein	-	GO:0036094//small molecule binding;GO:0000166//nucleotide binding;GO:1901265//nucleoside phosphate binding;GO:0003676//nucleic acid binding;GO:0016787//hydrolase activity;GO:0035639//purine ribonucleoside triphosphate binding;GO:0097367//carbohydrate derivative binding;GO:0032553//ribonucleotide binding;GO:0017076//purine nucleotide binding;GO:0001883//purine nucleoside binding;GO:0001882//nucleo…	GO:0043170//macromolecule metabolic process;GO:0044260//cellular macromolecule metabolic process;GO:0006807//nitrogen compound metabolic process;GO:1901360//organic cyclic compound metabolic process;GO:0034641//cellular nitrogen compound metabolic process;GO:0006725//cellular aromatic compound metabolic process;GO:0046483//heterocycle metabolic process;GO:0006139//nucleobase-containing compound m…
HORVU1Hr1G011890	12.5418	9.67622	6.01845	5.79982	4.33825	4.33184	2.50586	1.96178	Nucleotide-sugar transporter family protein	-	-	-
HORVU1Hr1G011900	10.1427	7.8334	4.84849	5.31716	4.1936	3.57748	2.00839	1.80885	unknown function	-	-	-
HORVU1Hr1G012090	0	0	0	0	124.026	152.549	208.684	179.955	Subtilisin-chymotrypsin inhibitor CI-1B	-	GO:0098772//molecular function regulator;GO:0030234//enzyme regulator activity;GO:0004857//enzyme inhibitor activity;GO:0004866//endopeptidase inhibitor activity;GO:0030414//peptidase inhibitor activity;GO:0061135//endopeptidase regulator activity;GO:0061134//peptidase regulator activity;GO:0004867//serine-type endopeptidase inhibitor activity;	GO:0050896//response to stimulus;GO:0006950//response to stress;GO:0009611//response to wounding;
HORVU1Hr1G012130	0	0	0	0	142.301	109.279	265.16	443.055	Chymotrypsin inhibitor	-	GO:0098772//molecular function regulator;GO:0030234//enzyme regulator activity;GO:0004857//enzyme inhibitor activity;GO:0004866//endopeptidase inhibitor activity;GO:0030414//peptidase inhibitor activity;GO:0061135//endopeptidase regulator activity;GO:0061134//peptidase regulator activity;GO:0004867//serine-type endopeptidase inhibitor activity;	GO:0050896//response to stimulus;GO:0006950//response to stress;GO:0009611//response to wounding;
HORVU1Hr1G012140	36.092	51.7178	12.9591	13.6352	1.76206	2.25022	3.87859	2.398	PATATIN-like protein 4	-	-	GO:0044699//single-organism process;GO:0044710//single-organism metabolic process;GO:0006629//lipid metabolic process;
HORVU1Hr1G012170	0	0	0	0	250.264	252.182	1059.03	868.685	Chymotrypsin inhibitor	-	GO:0098772//molecular function regulator;GO:0030234//enzyme regulator activity;GO:0004857//enzyme inhibitor activity;GO:0004866//endopeptidase inhibitor activity;GO:0030414//peptidase inhibitor activity;GO:0061135//endopeptidase regulator activity;GO:0061134//peptidase regulator activity;GO:0004867//serine-type endopeptidase inhibitor activity;	GO:0050896//response to stimulus;GO:0006950//response to stress;GO:0009611//response to wounding;
HORVU1Hr1G012240	2.23357	2.41838	2.52353	2.55152	2.61985	2.06662	0.529972	0.761971	Adenine/guanine permease AZG1	GO:0016020//membrane;	GO:0005215//transporter activity;	GO:0051179//localization;GO:0051234//establishment of localization;GO:0006810//transport;GO:0055085//transmembrane transport;
HORVU1Hr1G012270	2.03562	2.36361	1.85612	1.23726	0.518819	1.43335	0.75341	1.02073	undescribed protein	-	-	-
HORVU1Hr1G012310	0.0298039	0.203704	1.00551	1.01995	0.0702643	0.0675199	0.408141	0.0394966	Tudor/PWWP/MBT superfamily protein	-	-	-
HORVU1Hr1G012420	2.92339	3.03393	3.03764	2.75954	1.10533	1.2496	0.830884	0.962439	GPI-anchor transamidase	GO:0005623//cell;GO:0044464//cell part;GO:0005622//intracellular;GO:0044424//intracellular part;GO:0043229//intracellular organelle;GO:0043226//organelle;GO:0043231//intracellular membrane-bounded organelle;GO:0043227//membrane-bounded organelle;GO:0016020//membrane;GO:0005737//cytoplasm;GO:0044422//organelle part;GO:0044446//intracellular organelle part;GO:0032991//macromolecular complex;GO:0043…	GO:0016787//hydrolase activity;GO:0008233//peptidase activity;	GO:0044260//cellular macromolecule metabolic process;GO:0009058//biosynthetic process;GO:0044763//single-organism cellular process;GO:0044249//cellular biosynthetic process;GO:1901576//organic substance biosynthetic process;GO:0044710//single-organism metabolic process;GO:0019538//protein metabolic process;GO:0044267//cellular protein metabolic process;GO:0009059//macromolecule biosynthetic proce…
HORVU1Hr1G012440	3.34172	4.06761	6.20061	6.35909	3.00294	3.10632	2.21629	2.87952	Pentatricopeptide repeat-containing protein	-	-	-
HORVU1Hr1G012460	12.0154	9.88585	5.03205	4.30199	2.1037	1.51115	1.56073	1.77963	Interactor of constitutive active ROPs 3	-	-	-
HORVU1Hr1G012470	14.5871	14.4303	17.5777	16.4708	20.7084	20.7181	18.4916	18.7325	Ribosome biogenesis regulatory protein homolog	GO:0005623//cell;GO:0044464//cell part;GO:0005622//intracellular;GO:0044424//intracellular part;GO:0043229//intracellular organelle;GO:0043226//organelle;GO:0043231//intracellular membrane-bounded organelle;GO:0043227//membrane-bounded organelle;GO:0005634//nucleus;	-	GO:0071840//cellular component organization or biogenesis;GO:0044085//cellular component biogenesis;GO:0022613//ribonucleoprotein complex biogenesis;GO:0042254//ribosome biogenesis;
HORVU1Hr1G012610	0	0	1.18383	1.0768	0.21636	0.259887	0	0	unknown function	-	-	-
HORVU1Hr1G012660	11.9125	11.5876	22.3078	22.7262	0	0	0	0	unknown function	-	-	-
HORVU1Hr1G012680	9.42714	9.40263	16.2142	17.1666	3.95509	3.96137	1.7907	2.84787	UDP-Glycosyltransferase superfamily protein	-	GO:0016757//transferase activity, transferring glycosyl groups;GO:0016758//transferase activity, transferring hexosyl groups;	-
HORVU1Hr1G012690	25.3232	23.6694	29.2708	28.5998	21.2179	19.752	13.7764	13.2601	Tetraspanin family protein	GO:0016020//membrane;GO:0044425//membrane part;GO:0031224//intrinsic component of membrane;GO:0016021//integral component of membrane;	-	-
HORVU1Hr1G012710	1.41013	1.62273	0.499729	0.246213	3.97749	3.82214	69.5184	41.646	Low temperature-induced protein lt101.2	GO:0016020//membrane;GO:0044425//membrane part;GO:0031224//intrinsic component of membrane;GO:0016021//integral component of membrane;	-	-
HORVU1Hr1G012730	2.09475	2.04848	1.53801	1.51236	0.779759	0.808073	0.781535	0.799279	4'-phosphopantetheinyl transferase superfamily	-	GO:0003824//catalytic activity;GO:0016740//transferase activity;GO:0043167//ion binding;GO:0043169//cation binding;GO:0046872//metal ion binding;GO:0016772//transferase activity, transferring phosphorus-containing groups;GO:0000287//magnesium ion binding;GO:0016780//phosphotransferase activity, for other substituted phosphate groups;	-
HORVU1Hr1G012770	1.28317	0	87.0912	80.047	167.593	239.536	92.4289	134.338	Endosperm transfer cell specific PR60	-	-	-
HORVU1Hr1G012800	0	0	3.01804	2.97394	0.325935	0.626411	0	0.732853	Endosperm transfer cell specific PR60	-	-	-
HORVU1Hr1G012850	0	0	16.4213	24.0645	32.8463	53.3535	12.203	17.4325	Bifunctional inhibitor/lipid-transfer protein/seed storage 2S albumin superfamily protein	-	-	-
HORVU1Hr1G012870	0	0	11.094	10.5114	16.5584	16.7235	9.4219	10.8274	Endosperm transfer cell specific PR60	-	-	-
HORVU1Hr1G012880	0.0539773	0	113.066	117.8	383.163	487.547	38.2893	94.4933	Bifunctional inhibitor/lipid-transfer protein/seed storage 2S albumin superfamily protein	-	-	-
HORVU1Hr1G012890	0	0	4.04484	4.48394	10.6112	11.6076	0.155061	1.95073	Endosperm transfer cell specific PR60	-	-	-
HORVU1Hr1G012910	0	0	18.781	18.8256	31.9276	36.7798	3.50058	8.93746	Bifunctional inhibitor/lipid-transfer protein/seed storage 2S albumin superfamily protein	-	-	-
HORVU1Hr1G012930	0	0	25.848	40.2706	119.298	164.581	82.5525	57.146	Bifunctional inhibitor/lipid-transfer protein/seed storage 2S albumin superfamily protein	-	-	-
HORVU1Hr1G012940	0	0	27.4199	25.4703	87.8654	112.545	35.5518	66.9424	Bifunctional inhibitor/lipid-transfer protein/seed storage 2S albumin superfamily protein	-	-	-
HORVU1Hr1G012950	0.0239163	0	2.32569	1.80063	7.69641	9.69853	2.2271	5.60988	Bifunctional inhibitor/lipid-transfer protein/seed storage 2S albumin superfamily protein	-	-	-
HORVU1Hr1G012960	0	0	95.2274	99.074	299.091	379.9	191.187	248.361	Bifunctional inhibitor/lipid-transfer protein/seed storage 2S albumin superfamily protein	-	-	-
HORVU1Hr1G013020	0	0	30.4005	33.8563	85.6339	101.516	17.0842	25.0803	Bifunctional inhibitor/lipid-transfer protein/seed storage 2S albumin superfamily protein	-	-	-
HORVU1Hr1G013040	6.37188	5.17799	4.3225	4.08737	4.14621	4.18349	2.48249	2.72507	ubiquitin-conjugating enzyme 37	-	-	-
HORVU1Hr1G013160	3.22225	4.23607	3.7407	3.66544	2.92942	1.64606	1.99	1.92576	Zim17-type zinc finger protein	-	GO:0005488//binding;GO:0043167//ion binding;GO:0043169//cation binding;GO:0046872//metal ion binding;GO:0046914//transition metal ion binding;GO:0008270//zinc ion binding;	-
HORVU1Hr1G013190	24.6618	27.5759	16.8105	17.5518	7.09081	6.48167	2.64313	3.63336	Glycosyltransferase	GO:0016020//membrane;	GO:0003824//catalytic activity;GO:0016740//transferase activity;GO:0016757//transferase activity, transferring glycosyl groups;GO:0016758//transferase activity, transferring hexosyl groups;GO:0008194//UDP-glycosyltransferase activity;GO:0015020//glucuronosyltransferase activity;GO:0015018//galactosylgalactosylxylosylprotein 3-beta-glucuronosyltransferase activity;	-
HORVU1Hr1G013210	7.51196	8.93765	8.94309	8.69079	5.91306	5.38157	5.18894	4.09846	IQ-domain 2	-	GO:0005515//protein binding;	-
HORVU1Hr1G013270	0	0	1.87735	1.85344	0.302184	0.286291	0.0098889	0.0861272	unknown protein; BEST Arabidopsis thaliana protein match is: unknown protein .	-	GO:1901363//heterocyclic compound binding;GO:0097159//organic cyclic compound binding;GO:0036094//small molecule binding;GO:0000166//nucleotide binding;GO:1901265//nucleoside phosphate binding;GO:0003676//nucleic acid binding;	-
HORVU1Hr1G013360	3.12708	2.97439	1.24278	1.33522	0.552443	0.759688	0.95162	0.953027	Hexosyltransferase	-	-	-
HORVU1Hr1G013450	1.2037	1.28575	0.76783	0.778732	0.288046	0.27167	0.192103	0.221883	Alpha,alpha-trehalose-phosphate synthase [UDP-forming] 1	-	GO:0003824//catalytic activity;GO:0016757//transferase activity, transferring glycosyl groups;GO:0016758//transferase activity, transferring hexosyl groups;GO:0008194//UDP-glycosyltransferase activity;GO:0046527//glucosyltransferase activity;GO:0035251//UDP-glucosyltransferase activity;	GO:0008152//metabolic process;GO:0009987//cellular process;GO:0071704//organic substance metabolic process;GO:0044237//cellular metabolic process;GO:0009058//biosynthetic process;GO:0044763//single-organism cellular process;GO:0044249//cellular biosynthetic process;GO:1901576//organic substance biosynthetic process;GO:0044710//single-organism metabolic process;GO:0005975//carbohydrate metabolic p…
HORVU1Hr1G013490	3.54041	4.14669	2.51271	2.28194	1.87146	1.65449	1.30448	1.17821	unknown function	-	-	-
HORVU1Hr1G013580	4.42734	4.65454	3.57294	3.12215	4.19109	3.74523	3.20976	3.2412	Importin subunit beta-1	-	GO:0005515//protein binding;GO:0019899//enzyme binding;GO:0017016//Ras GTPase binding;GO:0031267//small GTPase binding;GO:0051020//GTPase binding;GO:0008536//Ran GTPase binding;	GO:0051179//localization;GO:0051234//establishment of localization;GO:0006810//transport;GO:0033036//macromolecule localization;GO:0071702//organic substance transport;GO:0008104//protein localization;GO:0045184//establishment of protein localization;GO:0015031//protein transport;GO:0051641//cellular localization;GO:0051649//establishment of localization in cell;GO:0046907//intracellular transpor…
HORVU1Hr1G013600	2.451	2.46984	2.30964	2.35997	1.46553	1.61159	1.01129	1.19419	E3 SUMO-protein ligase SIZ1	-	GO:0005515//protein binding;GO:0043167//ion binding;GO:0043169//cation binding;GO:0046872//metal ion binding;GO:0046914//transition metal ion binding;GO:0008270//zinc ion binding;	-
HORVU1Hr1G013680	0	0	0	0	20.338	23.3136	17.0843	14.9634	Glutelin type-B 5	-	GO:0045735//nutrient reservoir activity;	-
HORVU1Hr1G013690	0	0	0	0	35.8272	30.9735	27.1872	23.6515	Glutelin type-B 5	-	GO:0045735//nutrient reservoir activity;	-
HORVU1Hr1G013700	8.13926	6.433	6.09926	5.86309	4.52021	3.93911	4.76218	4.45899	Concanavalin A-like lectin protein kinase family protein	-	GO:0030246//carbohydrate binding;	-
HORVU1Hr1G013730	3.94734	3.57944	3.73847	4.18826	2.22056	1.7531	1.39153	1.6263	Beta-1,3-galactosyltransferase 15	GO:0016020//membrane;	GO:0016740//transferase activity;GO:0016757//transferase activity, transferring glycosyl groups;GO:0016758//transferase activity, transferring hexosyl groups;GO:0030246//carbohydrate binding;GO:0008378//galactosyltransferase activity;	GO:0044237//cellular metabolic process;GO:0043170//macromolecule metabolic process;GO:0044260//cellular macromolecule metabolic process;GO:0009058//biosynthetic process;GO:0044763//single-organism cellular process;GO:0044249//cellular biosynthetic process;GO:1901576//organic substance biosynthetic process;GO:0044710//single-organism metabolic process;GO:0019538//protein metabolic process;GO:00442…
HORVU1Hr1G013750	21.3911	19.4791	12.2688	14.6113	5.99087	4.21026	2.59693	5.32778	Beta-1,3-galactosyltransferase 15	-	-	-
HORVU1Hr1G013780	26.4749	21.7704	20.4729	21.1663	25.2391	25.831	25.5064	22.4776	DNA-directed RNA polymerase subunit 10-like protein	-	GO:0005488//binding;GO:0003676//nucleic acid binding;GO:0016740//transferase activity;GO:0043167//ion binding;GO:0043169//cation binding;GO:0046872//metal ion binding;GO:0003677//DNA binding;GO:0016772//transferase activity, transferring phosphorus-containing groups;GO:0046914//transition metal ion binding;GO:0008270//zinc ion binding;GO:0016779//nucleotidyltransferase activity;GO:0034062//RNA po…	GO:0006807//nitrogen compound metabolic process;GO:0009058//biosynthetic process;GO:1901360//organic cyclic compound metabolic process;GO:0034641//cellular nitrogen compound metabolic process;GO:0044249//cellular biosynthetic process;GO:1901576//organic substance biosynthetic process;GO:0006725//cellular aromatic compound metabolic process;GO:0046483//heterocycle metabolic process;GO:0006139//nuc…
HORVU1Hr1G013820	7.85928	6.40775	8.68631	8.72547	2.85673	2.87343	8.33563	6.62584	isovaleryl-CoA-dehydrogenase	-	GO:0036094//small molecule binding;GO:0000166//nucleotide binding;GO:1901265//nucleoside phosphate binding;GO:0016491//oxidoreductase activity;GO:0048037//cofactor binding;GO:0050662//coenzyme binding;GO:0016627//oxidoreductase activity, acting on the CH-CH group of donors;GO:0050660//flavin adenine dinucleotide binding;GO:0003995//acyl-CoA dehydrogenase activity;	GO:0044699//single-organism process;GO:0044710//single-organism metabolic process;GO:0055114//oxidation-reduction process;
HORVU1Hr1G013840	9.78208	8.68463	10.9152	11.3004	3.73975	3.59369	9.14172	7.42016	Protein kinase superfamily protein	-	GO:0005488//binding;GO:1901363//heterocyclic compound binding;GO:0097159//organic cyclic compound binding;GO:0036094//small molecule binding;GO:0000166//nucleotide binding;GO:1901265//nucleoside phosphate binding;GO:0016740//transferase activity;GO:0035639//purine ribonucleoside triphosphate binding;GO:0097367//carbohydrate derivative binding;GO:0032553//ribonucleotide binding;GO:0017076//purine …	GO:0008152//metabolic process;GO:0009987//cellular process;GO:0071704//organic substance metabolic process;GO:0044238//primary metabolic process;GO:0044237//cellular metabolic process;GO:0043170//macromolecule metabolic process;GO:0044260//cellular macromolecule metabolic process;GO:0019538//protein metabolic process;GO:0044267//cellular protein metabolic process;GO:0043412//macromolecule modific…
HORVU1Hr1G013870	1.91754	1.65997	3.17775	2.89937	1.28164	1.00766	1.43478	1.80763	Peptide-N4-(N-acetyl-beta-glucosaminyl)asparagine amidase A protein	-	-	-
HORVU1Hr1G013880	19.6278	18.453	12.7466	14.3472	7.80775	9.07037	5.9602	7.18176	unknown function	-	-	-
HORVU1Hr1G013970	15.1457	17.7756	35.0754	34.1425	17.0784	14.9793	14.0234	16.0503	3-oxo-5-alpha-steroid 4-dehydrogenase family protein	GO:0005623//cell;GO:0044464//cell part;GO:0005622//intracellular;GO:0044424//intracellular part;GO:0016020//membrane;GO:0005737//cytoplasm;GO:0044425//membrane part;GO:0031224//intrinsic component of membrane;GO:0016021//integral component of membrane;	GO:0016491//oxidoreductase activity;GO:0016627//oxidoreductase activity, acting on the CH-CH group of donors;	GO:0044699//single-organism process;GO:0044710//single-organism metabolic process;GO:0006629//lipid metabolic process;
HORVU1Hr1G014000	0	0	0	0	1.06984	1.33266	0	0	receptor kinase 1	-	GO:0036094//small molecule binding;GO:0000166//nucleotide binding;GO:1901265//nucleoside phosphate binding;GO:0016740//transferase activity;GO:0035639//purine ribonucleoside triphosphate binding;GO:0097367//carbohydrate derivative binding;GO:0032553//ribonucleotide binding;GO:0017076//purine nucleotide binding;GO:0001883//purine nucleoside binding;GO:0001882//nucleoside binding;GO:0032549//ribonu…	GO:0043170//macromolecule metabolic process;GO:0044260//cellular macromolecule metabolic process;GO:0019538//protein metabolic process;GO:0044267//cellular protein metabolic process;GO:0043412//macromolecule modification;GO:0006464//cellular protein modification process;GO:0036211//protein modification process;GO:0006793//phosphorus metabolic process;GO:0006796//phosphate-containing compound meta…
HORVU1Hr1G014010	6.56009	5.34158	4.05432	4.21227	1.02789	1.14033	0.88023	1.13993	30S ribosomal protein S1	GO:0005623//cell;GO:0044464//cell part;GO:0005622//intracellular;GO:0044424//intracellular part;GO:0043229//intracellular organelle;GO:0043226//organelle;GO:0043231//intracellular membrane-bounded organelle;GO:0043227//membrane-bounded organelle;GO:0005634//nucleus;	GO:0005488//binding;GO:0003676//nucleic acid binding;	GO:0043170//macromolecule metabolic process;GO:0044260//cellular macromolecule metabolic process;GO:0006807//nitrogen compound metabolic process;GO:1901360//organic cyclic compound metabolic process;GO:0034641//cellular nitrogen compound metabolic process;GO:0006725//cellular aromatic compound metabolic process;GO:0046483//heterocycle metabolic process;GO:0006139//nucleobase-containing compound m…
HORVU1Hr1G014060	1.20196	1.53268	1.03247	0.912133	0.338351	0.41658	0.270237	0.285288	Pentatricopeptide repeat-containing protein	-	-	-
HORVU1Hr1G014070	7.28816	9.49893	7.50908	7.47165	4.06794	3.76015	1.32774	1.70955	Tetraspanin family protein	GO:0016020//membrane;GO:0044425//membrane part;GO:0031224//intrinsic component of membrane;GO:0016021//integral component of membrane;	-	-
HORVU1Hr1G014080	20.1985	20.4708	14.8733	15.7497	7.12027	7.05938	4.50793	4.51065	unknown function	-	-	-
HORVU1Hr1G014120	14.3699	13.4927	12.3034	12.1558	13.9733	14.5844	11.4674	10.871	Nuclear receptor corepressor 1	-	GO:0003676//nucleic acid binding;GO:0003677//DNA binding;	-
HORVU1Hr1G014140	0.42308	1.87959	7.26275	6.51541	2.3689	2.25242	0.463499	1.37365	unknown protein; BEST Arabidopsis thaliana protein match is: unknown protein .	-	-	-
HORVU1Hr1G014150	0.414549	0.311359	2.27823	2.65027	3.60857	3.97333	1.74674	1.6481	glycosyl hydrolase family protein 43	-	-	-
HORVU1Hr1G014230	0.585407	0.511426	2.50698	3.10299	5.12101	6.49153	0.843862	2.20488	glycosyl hydrolase family protein 43	-	GO:0016787//hydrolase activity;GO:0016798//hydrolase activity, acting on glycosyl bonds;GO:0004553//hydrolase activity, hydrolyzing O-glycosyl compounds;	GO:0005975//carbohydrate metabolic process;
HORVU1Hr1G014370	32.2977	31.6189	20.2514	20.141	12.9404	16.4223	9.69298	11.9703	undescribed protein	-	-	-
HORVU1Hr1G014570	1.54051	1.19069	1.39773	1.46734	1.23799	1.35032	0.252198	0.326509	Phosphoinositide phospholipase C 2	-	GO:0003824//catalytic activity;GO:0016787//hydrolase activity;GO:0016788//hydrolase activity, acting on ester bonds;GO:0042578//phosphoric ester hydrolase activity;GO:0016298//lipase activity;GO:0008081//phosphoric diester hydrolase activity;GO:0004620//phospholipase activity;GO:0004435//phosphatidylinositol phospholipase C activity;GO:0004629//phospholipase C activity;	GO:0008152//metabolic process;GO:0009987//cellular process;GO:0071704//organic substance metabolic process;GO:0044238//primary metabolic process;GO:0044699//single-organism process;GO:0044763//single-organism cellular process;GO:0044710//single-organism metabolic process;GO:0050789//regulation of biological process;GO:0065007//biological regulation;GO:0050794//regulation of cellular process;GO:00…
HORVU1Hr1G014580	1.56443	2.50912	1.08825	1.08286	2.15464	2.39324	2.53256	2.3297	Phosphoinositide phospholipase C 2	-	GO:0005488//binding;GO:0005515//protein binding;GO:0016787//hydrolase activity;GO:0016788//hydrolase activity, acting on ester bonds;GO:0042578//phosphoric ester hydrolase activity;GO:0016298//lipase activity;GO:0008081//phosphoric diester hydrolase activity;GO:0004620//phospholipase activity;GO:0004435//phosphatidylinositol phospholipase C activity;GO:0004629//phospholipase C activity;	GO:0009987//cellular process;GO:0071704//organic substance metabolic process;GO:0044238//primary metabolic process;GO:0044699//single-organism process;GO:0044763//single-organism cellular process;GO:0044710//single-organism metabolic process;GO:0050789//regulation of biological process;GO:0065007//biological regulation;GO:0050794//regulation of cellular process;GO:0050896//response to stimulus;GO…
HORVU1Hr1G014610	1.66196	1.80274	1.86324	1.94919	1.50258	1.39371	0.99804	1.06051	ADP-ribosylation factor 1	GO:0005623//cell;GO:0044464//cell part;GO:0005622//intracellular;	GO:0005488//binding;GO:1901363//heterocyclic compound binding;GO:0097159//organic cyclic compound binding;GO:0036094//small molecule binding;GO:0000166//nucleotide binding;GO:1901265//nucleoside phosphate binding;GO:0035639//purine ribonucleoside triphosphate binding;GO:0097367//carbohydrate derivative binding;GO:0032553//ribonucleotide binding;GO:0017076//purine nucleotide binding;GO:0001883//pu…	GO:0009987//cellular process;GO:0044699//single-organism process;GO:0044763//single-organism cellular process;GO:0050789//regulation of biological process;GO:0065007//biological regulation;GO:0051179//localization;GO:0051234//establishment of localization;GO:0050794//regulation of cellular process;GO:0006810//transport;GO:0050896//response to stimulus;GO:0033036//macromolecule localization;GO:007…
HORVU1Hr1G014710	7.77106	7.26359	8.79601	8.26655	6.42145	6.54664	4.89311	5.01979	Dolichyl-diphosphooligosaccharide--protein glycosyltransferase subunit 4A	-	-	-
HORVU1Hr1G014730	3.61353	6.75035	6.42383	6.49866	4.47858	4.09694	2.39697	3.24084	Zinc finger CCCH domain-containing protein 33	-	GO:0005488//binding;GO:0043167//ion binding;GO:0043169//cation binding;GO:0046872//metal ion binding;	-
HORVU1Hr1G014800	6.81599	5.92424	5.59051	5.70913	2.66579	2.2582	1.58623	1.72299	RRP15-like protein	-	-	-
HORVU1Hr1G014950	2.49206	1.28348	2.2826	1.52627	3.2604	4.21877	1.68759	2.35894	Trihelix transcription factor GT-3a	-	-	-
HORVU1Hr1G015000	22.4205	25.5664	45.1774	45.1107	12.6896	13.6151	5.09871	14.8024	unknown function	-	-	-
HORVU1Hr1G015040	6.6489	5.09303	3.4855	4.84195	3.0354	2.53541	1.70891	2.10874	Chaperone protein dnaJ 2	-	GO:0005515//protein binding;GO:0051082//unfolded protein binding;	GO:0006457//protein folding;
HORVU1Hr1G015050	14.3336	12.1644	6.70259	6.52216	12.1462	13.208	5.22484	6.15685	Protein kinase superfamily protein	-	-	-
HORVU1Hr1G015060	1.33006	1.20379	0.854246	0.841762	0.31858	0.443727	0.422085	0.313891	Chaperone protein DnaJ	-	-	-
HORVU1Hr1G015240	6.02182	5.03219	1.93794	2.28093	0.639494	0.614517	1.56013	0.647044	Regulator of chromosome condensation (RCC1) family protein	-	-	-
HORVU1Hr1G015260	2.70669	4.18348	2.7701	2.65841	0.515072	0.948664	0.0997292	0.45038	Protein of unknown function, DUF547	-	-	-
HORVU1Hr1G015270	4.0515	2.6418	1.07252	1.26821	0.583619	0.537127	0.63981	0.646881	Protein RCC2 homolog	-	-	-
HORVU1Hr1G015310	2.07309	1.58976	1.50758	1.43002	0.764356	0.713057	0.654639	0.589601	ATP-dependent zinc metalloprotease FtsH	-	GO:0036094//small molecule binding;GO:0000166//nucleotide binding;GO:1901265//nucleoside phosphate binding;GO:0035639//purine ribonucleoside triphosphate binding;GO:0097367//carbohydrate derivative binding;GO:0032553//ribonucleotide binding;GO:0017076//purine nucleotide binding;GO:0001883//purine nucleoside binding;GO:0001882//nucleoside binding;GO:0032549//ribonucleoside binding;GO:0032555//puri…	-
HORVU1Hr1G015490	3.68765	5.1883	5.25104	5.08203	3.84205	4.3827	2.3858	2.88598	carotenoid isomerase	-	GO:0003824//catalytic activity;GO:0016491//oxidoreductase activity;GO:0016853//isomerase activity;	GO:0008152//metabolic process;GO:0009987//cellular process;GO:0071704//organic substance metabolic process;GO:0044238//primary metabolic process;GO:0044237//cellular metabolic process;GO:0009058//biosynthetic process;GO:0044763//single-organism cellular process;GO:0044249//cellular biosynthetic process;GO:1901576//organic substance biosynthetic process;GO:0044710//single-organism metabolic proces…
HORVU1Hr1G015500	14.944	17.546	14.3204	15.4039	8.03403	7.09798	8.28783	7.67482	Zinc transporter 2	GO:0016020//membrane;GO:0044425//membrane part;GO:0031224//intrinsic component of membrane;GO:0016021//integral component of membrane;	GO:0005215//transporter activity;GO:0022857//transmembrane transporter activity;GO:0022892//substrate-specific transporter activity;GO:0022891//substrate-specific transmembrane transporter activity;GO:0015075//ion transmembrane transporter activity;GO:0008324//cation transmembrane transporter activity;	GO:0051179//localization;GO:0051234//establishment of localization;GO:0006810//transport;GO:0055085//transmembrane transport;GO:0006811//ion transport;GO:0006812//cation transport;
HORVU1Hr1G015550	9.31644	9.80527	31.7122	28.8871	8.00858	7.48015	8.47283	8.05742	Endoglucanase 14	-	GO:0003824//catalytic activity;GO:0016787//hydrolase activity;GO:0016798//hydrolase activity, acting on glycosyl bonds;GO:0004553//hydrolase activity, hydrolyzing O-glycosyl compounds;	GO:0008152//metabolic process;GO:0071704//organic substance metabolic process;GO:0044238//primary metabolic process;GO:0005975//carbohydrate metabolic process;
HORVU1Hr1G015560	15.3787	14.7096	26.8852	27.4957	16.5824	16.4029	17.8004	16.3381	Acetylornithine aminotransferase	-	GO:0003824//catalytic activity;GO:0016740//transferase activity;GO:0043167//ion binding;GO:0048037//cofactor binding;GO:0043168//anion binding;GO:0030170//pyridoxal phosphate binding;GO:0016769//transferase activity, transferring nitrogenous groups;GO:0008483//transaminase activity;	GO:0008152//metabolic process;GO:0009987//cellular process;GO:0071704//organic substance metabolic process;GO:0044238//primary metabolic process;GO:0044237//cellular metabolic process;GO:0044699//single-organism process;GO:0006807//nitrogen compound metabolic process;GO:0044763//single-organism cellular process;GO:0044710//single-organism metabolic process;GO:0044281//small molecule metabolic pro…
HORVU1Hr1G015590	28.1015	29.9302	24.1496	23.8524	10.7225	11.3696	7.44859	9.24873	Glutamate--cysteine ligase B, chloroplastic	-	GO:0016874//ligase activity;GO:0016879//ligase activity, forming carbon-nitrogen bonds;GO:0016881//acid-amino acid ligase activity;	GO:0006807//nitrogen compound metabolic process;GO:0009058//biosynthetic process;GO:0034641//cellular nitrogen compound metabolic process;GO:0044249//cellular biosynthetic process;GO:1901576//organic substance biosynthetic process;GO:0044271//cellular nitrogen compound biosynthetic process;GO:1901564//organonitrogen compound metabolic process;GO:1901566//organonitrogen compound biosynthetic proce…
HORVU1Hr1G015620	1.4181	0.707701	1.18825	0.770322	0.222882	0.821013	0.215774	0.334095	non-specific phospholipase C1	-	-	-
HORVU1Hr1G015660	92.398	105.664	63.999	61.5061	56.6492	52.0556	44.6618	56.4149	bZIP transcription factor 53	-	GO:1901363//heterocyclic compound binding;GO:0097159//organic cyclic compound binding;GO:0003676//nucleic acid binding;GO:0003677//DNA binding;GO:0003700//transcription factor activity, sequence-specific DNA binding;GO:0001071//nucleic acid binding transcription factor activity;GO:0043565//sequence-specific DNA binding;	GO:0008152//metabolic process;GO:0009987//cellular process;GO:0071704//organic substance metabolic process;GO:0044238//primary metabolic process;GO:0044237//cellular metabolic process;GO:0043170//macromolecule metabolic process;GO:0044260//cellular macromolecule metabolic process;GO:0006807//nitrogen compound metabolic process;GO:0009058//biosynthetic process;GO:1901360//organic cyclic compound m…
HORVU1Hr1G015720	5.35408	8.77689	3.76423	4.22404	2.08631	1.81081	1.21621	0.975185	Homeobox protein knotted-1-like 1	GO:0005623//cell;GO:0044464//cell part;GO:0005622//intracellular;GO:0044424//intracellular part;GO:0043229//intracellular organelle;GO:0043226//organelle;GO:0043231//intracellular membrane-bounded organelle;GO:0043227//membrane-bounded organelle;GO:0005634//nucleus;	GO:0003676//nucleic acid binding;GO:0003677//DNA binding;	-
HORVU1Hr1G015770	5.23181	4.63801	2.53595	2.1064	3.89586	4.18324	4.47097	4.23799	receptor kinase 2	-	GO:0036094//small molecule binding;GO:0000166//nucleotide binding;GO:1901265//nucleoside phosphate binding;GO:0016740//transferase activity;GO:0035639//purine ribonucleoside triphosphate binding;GO:0097367//carbohydrate derivative binding;GO:0032553//ribonucleotide binding;GO:0017076//purine nucleotide binding;GO:0001883//purine nucleoside binding;GO:0001882//nucleoside binding;GO:0032549//ribonu…	GO:0043170//macromolecule metabolic process;GO:0044260//cellular macromolecule metabolic process;GO:0019538//protein metabolic process;GO:0044267//cellular protein metabolic process;GO:0043412//macromolecule modification;GO:0006464//cellular protein modification process;GO:0036211//protein modification process;GO:0006793//phosphorus metabolic process;GO:0006796//phosphate-containing compound meta…
HORVU1Hr1G015810	0.86104	1.58671	1.82912	2.13441	1.92988	1.57976	1.14591	1.33392	Leucine-rich repeat receptor-like protein kinase family protein	-	GO:0005488//binding;	-
HORVU1Hr1G015820	5.56072	4.73615	3.06784	2.48891	1.64837	1.72011	1.34646	1.37538	unknown function	-	-	-
HORVU1Hr1G015910	1.05497	1.44854	0.915966	1.2894	0.932677	0.29875	0.225733	0	Protein BIG GRAIN 1-like	-	-	-
HORVU1Hr1G015940	3.91035	4.82793	6.31227	7.38368	3.69088	2.90479	1.51334	2.55348	Beta-carotene isomerase D27, chloroplastic	-	-	-
HORVU1Hr1G016050	0.0195788	0.114701	0.310841	0.555166	1.3155	1.99599	1.12609	1.55677	Methionine aminopeptidase 2	-	-	-
HORVU1Hr1G016060	0.0395187	0	0.450955	0.811448	1.18788	1.79057	1.35294	1.51875	Pentatricopeptide repeat-containing protein	-	-	-
HORVU1Hr1G016080	0.130004	0.338497	1.7415	2.11858	0.510819	0.638128	0.17803	0.258425	annexin 5	-	GO:0043167//ion binding;GO:0043169//cation binding;GO:0046872//metal ion binding;GO:0005509//calcium ion binding;GO:0008289//lipid binding;GO:0005543//phospholipid binding;GO:0005544//calcium-dependent phospholipid binding;	-
HORVU1Hr1G016110	1.79166	1.97592	0.882515	0.869618	0.668535	0.657025	0.26477	0.734506	Exostosin family protein	-	-	-
HORVU1Hr1G016120	2.60994	4.02372	3.68022	5.3725	6.96269	6.53515	3.19789	3.64078	G-patch domain containing protein	-	-	-
HORVU1Hr1G016130	16.8006	13.6573	11.236	11.5252	12.19	12.0076	8.2537	9.38271	Zinc finger CCCH-type with G patch domain-containing protein	-	GO:0003676//nucleic acid binding;	-
HORVU1Hr1G016140	3.72072	3.70103	1.59217	1.88723	1.28836	1.89657	0.700593	0.523893	undescribed protein	-	-	-
HORVU1Hr1G016170	8.95874	7.89255	6.31245	6.60064	3.99023	3.66911	5.12844	3.88008	unknown function	-	-	-
HORVU1Hr1G016180	3.18374	1.5543	0.729034	0.23946	0.144343	0.277411	0.503062	0.486824	undescribed protein	-	-	-
HORVU1Hr1G016200	12.9454	13.3399	13.8797	14.8501	6.17939	7.00355	5.68176	7.16268	Long-chain-fatty-acid--CoA ligase 5	-	-	-
HORVU1Hr1G016240	5.18807	4.32562	4.01097	3.87295	2.10589	1.68636	2.4959	2.60664	agenet domain-containing protein	-	-	-
HORVU1Hr1G016280	2.60242	3.30509	2.74484	2.72252	2.12377	2.5768	1.86913	2.0982	unknown function	-	GO:0005515//protein binding;	-
HORVU1Hr1G016360	2.65375	2.84435	3.88404	3.63857	1.43612	1.22973	0.693782	1.02307	Triose phosphate/phosphate translocator, chloroplastic	GO:0016020//membrane;GO:0044425//membrane part;GO:0031224//intrinsic component of membrane;GO:0016021//integral component of membrane;	GO:0005215//transporter activity;	GO:0051179//localization;GO:0051234//establishment of localization;GO:0006810//transport;
HORVU1Hr1G016370	2.05916	2.14461	2.22715	2.37581	3.43057	3.24993	1.9927	2.31041	O-fucosyltransferase family protein	-	-	-
HORVU1Hr1G016430	1.12644	1.17228	0.926849	0.992624	0.693964	0.509334	0.438013	0.53445	Regulator of chromosome condensation (RCC1) family protein	-	-	-
HORVU1Hr1G016470	1.3255	1.07852	1.09606	0.216008	0.520825	0	0.302529	0	unknown function	-	-	-
HORVU1Hr1G016480	9.83226	11.2472	9.20574	8.2791	6.82844	5.78238	4.02719	6.19139	Nitrogen regulatory protein P-II homolog	-	GO:0098772//molecular function regulator;GO:0030234//enzyme regulator activity;	GO:0044699//single-organism process;GO:0050789//regulation of biological process;GO:0065007//biological regulation;
HORVU1Hr1G016490	51.9159	36.2419	19.7624	18.552	15.4993	16.1752	12.5849	12.5159	Protein kinase superfamily protein	-	GO:0005488//binding;GO:0003824//catalytic activity;GO:1901363//heterocyclic compound binding;GO:0097159//organic cyclic compound binding;GO:0016740//transferase activity;GO:0035639//purine ribonucleoside triphosphate binding;GO:0097367//carbohydrate derivative binding;GO:0032553//ribonucleotide binding;GO:0017076//purine nucleotide binding;GO:0001883//purine nucleoside binding;GO:0001882//nucleos…	GO:0008152//metabolic process;GO:0009987//cellular process;GO:0071704//organic substance metabolic process;GO:0044238//primary metabolic process;GO:0044237//cellular metabolic process;GO:0043170//macromolecule metabolic process;GO:0019538//protein metabolic process;GO:0044267//cellular protein metabolic process;GO:0043412//macromolecule modification;GO:0006464//cellular protein modification proce…
HORVU1Hr1G016630	8.09141	8.27888	7.59745	7.80991	6.7412	7.14176	6.70528	6.35104	RNA polymerase II subunit B1 CTD phosphatase Rpap2	-	-	-
HORVU1Hr1G016640	18.0839	20.2186	17.5283	17.6516	13.3573	12.5016	7.65253	10.4294	Protein phosphatase 2C family protein	-	GO:0043167//ion binding;GO:0043169//cation binding;	-
HORVU1Hr1G016660	38.6493	44.0579	18.4347	19.292	8.83539	8.54706	3.89716	5.49768	Peroxidase superfamily protein	-	GO:0005488//binding;GO:1901363//heterocyclic compound binding;GO:0097159//organic cyclic compound binding;GO:0016491//oxidoreductase activity;GO:0016209//antioxidant activity;GO:0020037//heme binding;GO:0046906//tetrapyrrole binding;GO:0016684//oxidoreductase activity, acting on peroxide as acceptor;GO:0004601//peroxidase activity;	GO:0044699//single-organism process;GO:0044710//single-organism metabolic process;GO:0050896//response to stimulus;GO:0055114//oxidation-reduction process;GO:0006950//response to stress;GO:0006979//response to oxidative stress;
HORVU1Hr1G016700	0.414755	0.440965	0.420697	0.495656	0.684464	0.480248	2.41073	1.50235	Auxin transporter-like protein 3	-	-	-
HORVU1Hr1G016770	0.186519	0.161883	1.11047	0.344484	7.20667	6.05662	10.5007	11.2604	Peroxidase superfamily protein	-	GO:0016491//oxidoreductase activity;GO:0016209//antioxidant activity;GO:0020037//heme binding;GO:0046906//tetrapyrrole binding;GO:0016684//oxidoreductase activity, acting on peroxide as acceptor;GO:0004601//peroxidase activity;	GO:0044710//single-organism metabolic process;GO:0050896//response to stimulus;GO:0055114//oxidation-reduction process;GO:0006950//response to stress;GO:0006979//response to oxidative stress;
HORVU1Hr1G016790	3.20146	3.11577	2.70967	2.84266	1.64415	1.77596	1.13277	1.34847	unknown function	-	-	-
HORVU1Hr1G016980	47.9808	65.5501	14.1151	15.0269	4.86599	5.62149	2.74036	8.30423	Peroxidase superfamily protein	-	GO:0005488//binding;GO:0016491//oxidoreductase activity;GO:0016209//antioxidant activity;GO:0020037//heme binding;GO:0046906//tetrapyrrole binding;GO:0016684//oxidoreductase activity, acting on peroxide as acceptor;GO:0004601//peroxidase activity;	GO:0044699//single-organism process;GO:0044710//single-organism metabolic process;GO:0050896//response to stimulus;GO:0055114//oxidation-reduction process;GO:0006950//response to stress;GO:0006979//response to oxidative stress;
HORVU1Hr1G017020	10.6975	12.932	7.1103	7.6705	1.24098	2.07728	0.186024	0.855092	undescribed protein	-	GO:0005488//binding;GO:0005515//protein binding;GO:0046983//protein dimerization activity;	-
HORVU1Hr1G017050	288.919	382.403	267.61	268.606	89.2096	83.1807	112.427	113.747	Glutathione S-transferase family protein	-	GO:0005515//protein binding;	-
HORVU1Hr1G017120	9.66521	11.5343	15.6617	13.7951	11.7299	10.6245	7.79843	8.30398	Protein kinase superfamily protein	-	GO:0003824//catalytic activity;GO:1901363//heterocyclic compound binding;GO:0097159//organic cyclic compound binding;GO:0036094//small molecule binding;GO:0000166//nucleotide binding;GO:1901265//nucleoside phosphate binding;GO:0016740//transferase activity;GO:0035639//purine ribonucleoside triphosphate binding;GO:0097367//carbohydrate derivative binding;GO:0032553//ribonucleotide binding;GO:00170…	GO:0008152//metabolic process;GO:0009987//cellular process;GO:0071704//organic substance metabolic process;GO:0044238//primary metabolic process;GO:0044237//cellular metabolic process;GO:0043170//macromolecule metabolic process;GO:0044260//cellular macromolecule metabolic process;GO:0019538//protein metabolic process;GO:0044267//cellular protein metabolic process;GO:0043412//macromolecule modific…
HORVU1Hr1G017170	7.09048	5.35391	3.37714	2.21853	0.928676	0.321266	1.20834	0.501142	germin-like protein 10	-	GO:0005488//binding;GO:0043167//ion binding;GO:0043169//cation binding;GO:0046872//metal ion binding;GO:0046914//transition metal ion binding;GO:0045735//nutrient reservoir activity;GO:0030145//manganese ion binding;	-
HORVU1Hr1G017230	4.06237	4.09872	3.62789	3.97208	3.47175	2.56922	2.17888	2.33286	undescribed protein	-	-	-
HORVU1Hr1G017240	2.57502	2.87053	2.06894	1.52903	0.884807	1.32261	0.870865	0.787492	serine/threonine protein kinase 1	-	GO:0036094//small molecule binding;GO:0000166//nucleotide binding;GO:1901265//nucleoside phosphate binding;GO:0016740//transferase activity;GO:0035639//purine ribonucleoside triphosphate binding;GO:0097367//carbohydrate derivative binding;GO:0032553//ribonucleotide binding;GO:0017076//purine nucleotide binding;GO:0001883//purine nucleoside binding;GO:0001882//nucleoside binding;GO:0032549//ribonu…	GO:0044763//single-organism cellular process;GO:0019538//protein metabolic process;GO:0050789//regulation of biological process;GO:0065007//biological regulation;GO:0050794//regulation of cellular process;GO:0044267//cellular protein metabolic process;GO:0043412//macromolecule modification;GO:0006464//cellular protein modification process;GO:0036211//protein modification process;GO:0006793//phosp…
HORVU1Hr1G017380	6.62777	6.7229	9.80677	8.61009	7.06728	7.90544	6.95949	9.44533	serine/threonine protein kinase 1	-	GO:1901363//heterocyclic compound binding;GO:0097159//organic cyclic compound binding;GO:0036094//small molecule binding;GO:0000166//nucleotide binding;GO:1901265//nucleoside phosphate binding;GO:0016740//transferase activity;GO:0035639//purine ribonucleoside triphosphate binding;GO:0097367//carbohydrate derivative binding;GO:0032553//ribonucleotide binding;GO:0017076//purine nucleotide binding;G…	GO:0008152//metabolic process;GO:0009987//cellular process;GO:0071704//organic substance metabolic process;GO:0044238//primary metabolic process;GO:0044237//cellular metabolic process;GO:0043170//macromolecule metabolic process;GO:0044699//single-organism process;GO:0044260//cellular macromolecule metabolic process;GO:0044763//single-organism cellular process;GO:0019538//protein metabolic process…
HORVU1Hr1G017410	4.99645	10.7192	3.22952	3.39643	1.23191	0.913213	0.286229	0.494625	HXXXD-type acyl-transferase family protein	-	GO:0016740//transferase activity;GO:0016746//transferase activity, transferring acyl groups;GO:0016747//transferase activity, transferring acyl groups other than amino-acyl groups;	-
HORVU1Hr1G017460	24.0513	24.3764	27.7129	27.9163	14.3701	14.5712	10.4803	12.0211	Lipid A export ATP-binding/permease protein MsbA	GO:0016020//membrane;GO:0044425//membrane part;GO:0031224//intrinsic component of membrane;GO:0016021//integral component of membrane;	GO:1901363//heterocyclic compound binding;GO:0097159//organic cyclic compound binding;GO:0036094//small molecule binding;GO:0000166//nucleotide binding;GO:1901265//nucleoside phosphate binding;GO:0016787//hydrolase activity;GO:0035639//purine ribonucleoside triphosphate binding;GO:0097367//carbohydrate derivative binding;GO:0032553//ribonucleotide binding;GO:0017076//purine nucleotide binding;GO:…	GO:0051179//localization;GO:0051234//establishment of localization;GO:0006810//transport;GO:0055085//transmembrane transport;
HORVU1Hr1G017470	15.448	9.88286	2.66891	1.98973	0.438035	0.521147	0.339252	0.11725	Reticulon family protein	-	-	-
HORVU1Hr1G017480	22.542	26.2095	31.8041	33.9175	20.4322	20.5155	15.8935	20.0204	unknown function	-	-	-
HORVU1Hr1G017570	10.896	15.1065	14.9404	14.8295	12.5779	11.5407	8.85581	11.3026	Aspartic protease 3	-	GO:0016787//hydrolase activity;GO:0008233//peptidase activity;GO:0070011//peptidase activity, acting on L-amino acid peptides;GO:0004175//endopeptidase activity;GO:0004190//aspartic-type endopeptidase activity;GO:0070001//aspartic-type peptidase activity;	GO:0044699//single-organism process;GO:0044710//single-organism metabolic process;GO:0019538//protein metabolic process;GO:0006629//lipid metabolic process;GO:0006508//proteolysis;
HORVU1Hr1G017580	1.82173	1.51523	1.56664	2.07152	1.8611	1.36041	1.36748	1.23392	Proofreading thioesterase EntH	-	-	-
HORVU1Hr1G017660	4.26231	1.44186	0.865859	1.67359	0.237369	0.114049	0.0459598	0.133429	unknown protein; BEST Arabidopsis thaliana protein match is: unknown protein .	-	-	-
HORVU1Hr1G017700	39.0918	37.0057	22.0913	21.3023	72.7735	73.5493	70.1807	63.2402	Hydrophobic protein LTI6B	GO:0016020//membrane;GO:0044425//membrane part;GO:0031224//intrinsic component of membrane;GO:0016021//integral component of membrane;	-	-
HORVU1Hr1G017710	9.98484	9.23259	8.72218	9.25392	6.46841	7.26946	6.55624	6.59342	SWI/SNF-related matrix-associated actin-dependent regulator of chromatin subfamily B member 1-A	GO:0005622//intracellular;GO:0044424//intracellular part;GO:0043229//intracellular organelle;GO:0043226//organelle;GO:0043231//intracellular membrane-bounded organelle;GO:0043227//membrane-bounded organelle;GO:0005634//nucleus;GO:0044422//organelle part;GO:0044446//intracellular organelle part;GO:0043232//intracellular non-membrane-bounded organelle;GO:0043228//non-membrane-bounded organelle;GO:0…	-	GO:0071840//cellular component organization or biogenesis;GO:0016043//cellular component organization;GO:0006996//organelle organization;GO:0043933//macromolecular complex subunit organization;GO:0006325//chromatin organization;GO:0051276//chromosome organization;
HORVU1Hr1G017720	5.87366	3.74126	2.4252	2.62873	1.06876	1.26815	1.45755	1.51498	F-box protein PP2-A13	-	-	-
HORVU1Hr1G017730	10.041	7.37605	4.33682	4.7892	1.95418	1.6858	2.29603	2.64632	Nuclear receptor corepressor 1	-	-	-
HORVU1Hr1G017740	4.12822	3.3696	2.49399	2.45754	1.32018	1.37926	0.847099	1.62225	phosphoenolpyruvate carboxylase 3	-	-	-
HORVU1Hr1G017750	4.0083	3.64203	2.94756	3.05155	1.22333	1.69518	0.844469	1.4052	undescribed protein	-	-	-
HORVU1Hr1G017770	0.691723	0.6754	1.42996	1.88814	1.35898	1.07737	0.315753	0.611122	Auxin-responsive protein IAA4	GO:0005623//cell;GO:0044464//cell part;GO:0005622//intracellular;GO:0044424//intracellular part;GO:0043229//intracellular organelle;GO:0043226//organelle;GO:0043231//intracellular membrane-bounded organelle;GO:0043227//membrane-bounded organelle;GO:0005634//nucleus;	GO:0005515//protein binding;	GO:0008152//metabolic process;GO:0009987//cellular process;GO:0071704//organic substance metabolic process;GO:0044238//primary metabolic process;GO:0044237//cellular metabolic process;GO:0043170//macromolecule metabolic process;GO:0044260//cellular macromolecule metabolic process;GO:0006807//nitrogen compound metabolic process;GO:0009058//biosynthetic process;GO:1901360//organic cyclic compound m…
HORVU1Hr1G017800	131.577	114.415	75.0254	69.221	41.6411	39.0427	24.1552	25.0181	Histone superfamily protein	GO:0005623//cell;GO:0044464//cell part;GO:0005622//intracellular;GO:0044424//intracellular part;GO:0043229//intracellular organelle;GO:0043226//organelle;GO:0044422//organelle part;GO:0044446//intracellular organelle part;GO:0032991//macromolecular complex;GO:0043234//protein complex;GO:0043232//intracellular non-membrane-bounded organelle;GO:0043228//non-membrane-bounded organelle;GO:0005694//ch…	GO:0005515//protein binding;GO:1901363//heterocyclic compound binding;GO:0097159//organic cyclic compound binding;GO:0003676//nucleic acid binding;GO:0003677//DNA binding;GO:0046983//protein dimerization activity;GO:0046982//protein heterodimerization activity;	-
HORVU1Hr1G017830	89.7161	81.8907	49.8547	50.9313	17.8763	14.8877	11.4371	11.4175	Histone superfamily protein	GO:0005623//cell;GO:0044464//cell part;GO:0005622//intracellular;GO:0044424//intracellular part;GO:0043229//intracellular organelle;GO:0043226//organelle;GO:0043231//intracellular membrane-bounded organelle;GO:0043227//membrane-bounded organelle;GO:0005634//nucleus;GO:0044422//organelle part;GO:0044446//intracellular organelle part;GO:0032991//macromolecular complex;GO:0043234//protein complex;GO…	GO:0005515//protein binding;GO:1901363//heterocyclic compound binding;GO:0097159//organic cyclic compound binding;GO:0003676//nucleic acid binding;GO:0003677//DNA binding;GO:0046983//protein dimerization activity;GO:0046982//protein heterodimerization activity;	GO:0009987//cellular process;GO:0071840//cellular component organization or biogenesis;GO:0016043//cellular component organization;GO:0044085//cellular component biogenesis;GO:0006996//organelle organization;GO:0043933//macromolecular complex subunit organization;GO:0022607//cellular component assembly;GO:0006325//chromatin organization;GO:0071822//protein complex subunit organization;GO:0065003/…
HORVU1Hr1G017840	13.6796	4.97329	0.433212	0.569175	0	0	0	0	undescribed protein	-	-	-
HORVU1Hr1G017900	15.2501	13.0361	12.2431	13.1401	3.05347	3.69534	3.66733	3.98773	Transcription factor PIF3	-	GO:0005488//binding;GO:0005515//protein binding;GO:0046983//protein dimerization activity;	-
HORVU1Hr1G017970	1.03754	1.11064	0.557266	0.479319	0.201968	0.14556	0.0521405	0.126144	myb domain protein 61	-	GO:1901363//heterocyclic compound binding;GO:0097159//organic cyclic compound binding;GO:0003676//nucleic acid binding;GO:0003677//DNA binding;	-
HORVU1Hr1G018010	1.84235	2.90728	1.92045	1.76502	0.153556	0.526996	0.509688	0.937148	unknown function	-	-	-
HORVU1Hr1G018060	29.7787	30.0891	28.5083	25.6635	24.9412	24.4797	18.9841	18.8101	RNA-binding protein 8A	GO:0005623//cell;GO:0044464//cell part;GO:0005622//intracellular;GO:0044424//intracellular part;GO:0043229//intracellular organelle;GO:0043226//organelle;GO:0043231//intracellular membrane-bounded organelle;GO:0043227//membrane-bounded organelle;GO:0005634//nucleus;GO:0005737//cytoplasm;	GO:0003676//nucleic acid binding;GO:0003723//RNA binding;	GO:0044237//cellular metabolic process;GO:0043170//macromolecule metabolic process;GO:0044260//cellular macromolecule metabolic process;GO:0006807//nitrogen compound metabolic process;GO:1901360//organic cyclic compound metabolic process;GO:0034641//cellular nitrogen compound metabolic process;GO:0006725//cellular aromatic compound metabolic process;GO:0046483//heterocycle metabolic process;GO:00…
HORVU1Hr1G018080	9.50777	8.97449	6.25468	6.18707	4.11198	3.72165	2.79955	3.7305	ATP-dependent RNA helicase DOB1	-	-	-
HORVU1Hr1G018140	0.126649	0.0741962	1.30698	1.11451	145.17	146.903	735.402	463.667	Dehydrogenase/reductase SDR family member 4	-	GO:0016491//oxidoreductase activity;	-
HORVU1Hr1G018150	2.69717	2.06385	3.20234	3.16858	2.63702	2.10351	2.60695	2.20469	unknown function	-	-	-
HORVU1Hr1G018190	2.47814	0.940978	0.341527	0.201922	0.227202	0.155949	0.263948	0.310162	pentatricopeptide repeat 336	-	-	-
HORVU1Hr1G018260	2.31762	2.02315	2.96476	2.44119	3.28075	3.23955	1.56938	2.02722	HXXXD-type acyl-transferase family protein	-	GO:0016740//transferase activity;GO:0016746//transferase activity, transferring acyl groups;GO:0016747//transferase activity, transferring acyl groups other than amino-acyl groups;	-
HORVU1Hr1G018310	7.70156	9.19627	9.63246	9.80647	12.4743	12.277	12.8527	11.8362	Baculoviral IAP repeat-containing protein 3	-	GO:0043167//ion binding;GO:0043169//cation binding;GO:0046872//metal ion binding;GO:0046914//transition metal ion binding;GO:0008270//zinc ion binding;	-
HORVU1Hr1G018340	0.205062	0	0.203478	0	1.20861	4.41335	0	0	Nucleosome assembly protein 1;2	-	-	-
HORVU1Hr1G018350	6.6833	9.78839	0.684221	1.71149	0.937871	1.26174	1.23483	1.26526	undescribed protein	-	-	-
HORVU1Hr1G018360	5.2307	9.17112	2.56725	2.30975	2.25417	1.72016	0.616174	0.745356	unknown function	-	-	-
HORVU1Hr1G018370	1.85801	1.5118	0.614552	0.968913	1.2411	1.96432	3.39252	1.47736	undescribed protein	-	-	-
HORVU1Hr1G018380	4.5637	3.125	2.25443	2.36958	1.10231	0.932445	0.730476	0.733078	Replication protein A 70 kDa DNA-binding subunit C	GO:0005623//cell;GO:0044464//cell part;GO:0005622//intracellular;GO:0044424//intracellular part;GO:0043229//intracellular organelle;GO:0043226//organelle;GO:0043231//intracellular membrane-bounded organelle;GO:0043227//membrane-bounded organelle;GO:0005634//nucleus;	GO:0005488//binding;GO:1901363//heterocyclic compound binding;GO:0097159//organic cyclic compound binding;GO:0003676//nucleic acid binding;GO:0043167//ion binding;GO:0043169//cation binding;GO:0046872//metal ion binding;GO:0003677//DNA binding;GO:0046914//transition metal ion binding;GO:0008270//zinc ion binding;	GO:0009987//cellular process;GO:0071704//organic substance metabolic process;GO:0044238//primary metabolic process;GO:0044237//cellular metabolic process;GO:0043170//macromolecule metabolic process;GO:0044260//cellular macromolecule metabolic process;GO:0006807//nitrogen compound metabolic process;GO:0009058//biosynthetic process;GO:1901360//organic cyclic compound metabolic process;GO:0034641//c…
HORVU1Hr1G018450	3.72504	4.10645	0.834642	0.78328	0	0	0	0	unknown function	-	-	-
HORVU1Hr1G018480	17.1432	25.4147	31.1271	29.1803	19.8906	25.3664	6.20707	5.64988	undescribed protein	-	-	-
HORVU1Hr1G018500	3.97498	5.51346	6.41407	8.12441	4.81699	5.42838	3.57808	4.51284	GCN5-related N-acetyltransferase-like	-	GO:0003824//catalytic activity;GO:0016740//transferase activity;GO:0016746//transferase activity, transferring acyl groups;GO:0016747//transferase activity, transferring acyl groups other than amino-acyl groups;GO:0016407//acetyltransferase activity;GO:0016410//N-acyltransferase activity;GO:0008080//N-acetyltransferase activity;	-
HORVU1Hr1G018540	38.0252	52.8204	62.9338	63.0476	316.577	317.602	177.376	208.163	alanine aminotransferase 2	-	GO:0043167//ion binding;GO:0048037//cofactor binding;GO:0043168//anion binding;GO:0030170//pyridoxal phosphate binding;	GO:0008152//metabolic process;GO:0009058//biosynthetic process;
HORVU1Hr1G018600	8.40767	7.66715	7.45075	8.40178	5.98386	5.42071	15.5326	14.2954	2-oxoglutarate (2OG) and Fe(II)-dependent oxygenase superfamily protein	-	GO:0016491//oxidoreductase activity;	GO:0044699//single-organism process;GO:0044710//single-organism metabolic process;GO:0055114//oxidation-reduction process;
HORVU1Hr1G018610	8.82182	7.7053	9.26299	9.62948	7.71413	5.34161	18.846	13.944	undescribed protein	-	-	-
HORVU1Hr1G018700	1.93298	2.09828	4.60004	5.05812	32.1283	32.994	38.0526	38.1528	S-adenosyl-L-methionine-dependent methyltransferases superfamily protein, putative isoform 1	-	-	-
HORVU1Hr1G018710	3.21613	3.91536	8.90734	8.79707	59.2899	60.9516	73.7709	71.1739	Carboxypeptidase Y homolog A	-	GO:0003824//catalytic activity;GO:0016787//hydrolase activity;GO:0008233//peptidase activity;GO:0070011//peptidase activity, acting on L-amino acid peptides;GO:0017171//serine hydrolase activity;GO:0008236//serine-type peptidase activity;GO:0008238//exopeptidase activity;GO:0004180//carboxypeptidase activity;GO:0070008//serine-type exopeptidase activity;GO:0004185//serine-type carboxypeptidase ac…	GO:0071704//organic substance metabolic process;GO:0044238//primary metabolic process;GO:0043170//macromolecule metabolic process;GO:0019538//protein metabolic process;GO:0006508//proteolysis;
HORVU1Hr1G018720	11.9757	18.18	50.8386	50.7602	26.5521	24.3005	14.1319	24.8396	unknown protein; BEST Arabidopsis thaliana protein match is: unknown protein .	-	-	-
HORVU1Hr1G018740	13.6773	13.0065	10.4314	10.9548	6.21745	5.80156	3.77589	4.07821	mitogen-activated protein kinase 16	-	GO:0003824//catalytic activity;GO:1901363//heterocyclic compound binding;GO:0097159//organic cyclic compound binding;GO:0036094//small molecule binding;GO:0000166//nucleotide binding;GO:1901265//nucleoside phosphate binding;GO:0016740//transferase activity;GO:0035639//purine ribonucleoside triphosphate binding;GO:0097367//carbohydrate derivative binding;GO:0032553//ribonucleotide binding;GO:00170…	GO:0008152//metabolic process;GO:0009987//cellular process;GO:0071704//organic substance metabolic process;GO:0044238//primary metabolic process;GO:0044237//cellular metabolic process;GO:0043170//macromolecule metabolic process;GO:0044260//cellular macromolecule metabolic process;GO:0019538//protein metabolic process;GO:0044267//cellular protein metabolic process;GO:0043412//macromolecule modific…
HORVU1Hr1G018750	12.6304	11.7633	9.84844	9.53441	6.12146	5.75428	6.1347	5.62543	Glioma tumor suppressor candidate region gene 2 protein	-	-	-
HORVU1Hr1G018770	1.9262	0.806035	1.57002	2.55603	1.62183	2.33773	1.5073	1.45865	Chymotrypsin inhibitor	-	GO:0098772//molecular function regulator;GO:0030234//enzyme regulator activity;GO:0004857//enzyme inhibitor activity;GO:0004866//endopeptidase inhibitor activity;GO:0030414//peptidase inhibitor activity;GO:0061135//endopeptidase regulator activity;GO:0061134//peptidase regulator activity;GO:0004867//serine-type endopeptidase inhibitor activity;	GO:0050896//response to stimulus;GO:0006950//response to stress;GO:0009611//response to wounding;
HORVU1Hr1G018780	5.27769	4.66368	3.78378	3.92124	1.92546	2.25859	1.34983	2.10494	MBOAT (membrane bound O-acyl transferase) family protein	-	-	-
HORVU1Hr1G018790	4.00482	4.99177	4.41929	4.25211	2.84484	2.60827	2.0117	2.33303	WD-40 repeat family protein	-	GO:0005488//binding;	-
HORVU1Hr1G018930	0.79666	0.800407	0.876432	1.01603	1.17045	1.04627	0.893324	1.00984	Mitochondrial transcription termination factor family protein	GO:0005623//cell;GO:0044464//cell part;GO:0005622//intracellular;GO:0044424//intracellular part;GO:0043229//intracellular organelle;GO:0043226//organelle;GO:0043231//intracellular membrane-bounded organelle;GO:0043227//membrane-bounded organelle;GO:0005737//cytoplasm;GO:0044444//cytoplasmic part;GO:0005739//mitochondrion;	GO:0003676//nucleic acid binding;GO:0003677//DNA binding;GO:0003690//double-stranded DNA binding;	GO:0006807//nitrogen compound metabolic process;GO:0009058//biosynthetic process;GO:1901360//organic cyclic compound metabolic process;GO:0034641//cellular nitrogen compound metabolic process;GO:0044249//cellular biosynthetic process;GO:1901576//organic substance biosynthetic process;GO:0006725//cellular aromatic compound metabolic process;GO:0046483//heterocycle metabolic process;GO:0006139//nuc…
HORVU1Hr1G019290	1.00946	1.02102	1.67971	1.30085	2.02593	1.46596	1.46744	1.79739	Transcription regulatory protein SNF2	-	-	-
HORVU1Hr1G019320	11.7649	12.2337	12.2166	11.5134	9.29721	8.051	7.70202	7.43327	ankyrin repeat-containing protein 2	-	GO:0005488//binding;GO:0043167//ion binding;GO:0043169//cation binding;GO:0046872//metal ion binding;GO:0046914//transition metal ion binding;GO:0008270//zinc ion binding;	-
HORVU1Hr1G019330	5.09005	4.80601	5.2214	5.38934	3.35963	3.18667	3.07304	3.32658	Serine/threonine protein phosphatase family protein	-	GO:0016787//hydrolase activity;GO:0016788//hydrolase activity, acting on ester bonds;GO:0042578//phosphoric ester hydrolase activity;GO:0016791//phosphatase activity;GO:0004721//phosphoprotein phosphatase activity;	GO:0044763//single-organism cellular process;GO:0050789//regulation of biological process;GO:0065007//biological regulation;GO:0050794//regulation of cellular process;GO:0050896//response to stimulus;GO:0051716//cellular response to stimulus;GO:0007165//signal transduction;GO:0023052//signaling;GO:0044700//single organism signaling;GO:0007154//cell communication;GO:0042221//response to chemical;G…
HORVU1Hr1G019340	3.39923	3.53576	3.26972	3.35759	1.66819	1.87807	1.32999	1.37899	RAD3-like DNA-binding helicase protein	GO:0005623//cell;GO:0044464//cell part;GO:0005622//intracellular;GO:0044424//intracellular part;GO:0043229//intracellular organelle;GO:0043226//organelle;GO:0043231//intracellular membrane-bounded organelle;GO:0043227//membrane-bounded organelle;GO:0005634//nucleus;	GO:0003824//catalytic activity;GO:1901363//heterocyclic compound binding;GO:0097159//organic cyclic compound binding;GO:0036094//small molecule binding;GO:0000166//nucleotide binding;GO:1901265//nucleoside phosphate binding;GO:0003676//nucleic acid binding;GO:0016787//hydrolase activity;GO:0035639//purine ribonucleoside triphosphate binding;GO:0097367//carbohydrate derivative binding;GO:0032553//…	GO:0008152//metabolic process;GO:0009987//cellular process;GO:0071704//organic substance metabolic process;GO:0044238//primary metabolic process;GO:0044237//cellular metabolic process;GO:0043170//macromolecule metabolic process;GO:0044260//cellular macromolecule metabolic process;GO:0006807//nitrogen compound metabolic process;GO:1901360//organic cyclic compound metabolic process;GO:0034641//cell…
HORVU1Hr1G019390	3.89429	3.95151	2.80345	3.02719	2.28297	2.28816	1.65406	1.40748	P-loop containing nucleoside triphosphate hydrolases superfamily protein	-	-	-
HORVU1Hr1G019480	8.99579	6.0342	4.39058	4.1834	1.93976	2.69244	1.15178	1.50229	Queuine tRNA-ribosyltransferase	-	GO:0003824//catalytic activity;GO:0016740//transferase activity;GO:0016757//transferase activity, transferring glycosyl groups;GO:0016763//transferase activity, transferring pentosyl groups;	GO:0008152//metabolic process;GO:0009987//cellular process;GO:0071704//organic substance metabolic process;GO:0044238//primary metabolic process;GO:0044237//cellular metabolic process;GO:0043170//macromolecule metabolic process;GO:0044699//single-organism process;GO:0044260//cellular macromolecule metabolic process;GO:0006807//nitrogen compound metabolic process;GO:0009058//biosynthetic process;G…
HORVU1Hr1G019500	0.886298	1.68335	0.855359	1.04467	0.372102	0.67388	0.365777	0.273522	sucrose-phosphatase 1	-	GO:0016787//hydrolase activity;GO:0043167//ion binding;GO:0043169//cation binding;GO:0046872//metal ion binding;GO:0016788//hydrolase activity, acting on ester bonds;GO:0042578//phosphoric ester hydrolase activity;GO:0016791//phosphatase activity;GO:0000287//magnesium ion binding;GO:0050308//sugar-phosphatase activity;GO:0019203//carbohydrate phosphatase activity;	GO:0009987//cellular process;GO:0044699//single-organism process;GO:0009058//biosynthetic process;GO:0044763//single-organism cellular process;GO:0044249//cellular biosynthetic process;GO:1901576//organic substance biosynthetic process;GO:0044710//single-organism metabolic process;GO:0005975//carbohydrate metabolic process;GO:0044711//single-organism biosynthetic process;GO:0044723//single-organi…
HORVU1Hr1G019530	2.14198	3.64661	1.65312	1.55736	1.12219	1.05762	0.501415	0.897675	GDSL esterase/lipase	-	GO:0016787//hydrolase activity;GO:0016788//hydrolase activity, acting on ester bonds;	-
HORVU1Hr1G019570	5.10588	4.6786	4.31817	3.79423	2.91367	2.82359	1.6781	1.95011	Fibronectin type III domain-containing protein	-	GO:0005488//binding;GO:0005515//protein binding;	-
HORVU1Hr1G019580	1.93574	1.86519	1.40689	1.31162	0.630499	0.932853	0.26741	0.618817	CRS1 / YhbY (CRM) domain-containing protein	-	GO:1901363//heterocyclic compound binding;GO:0097159//organic cyclic compound binding;GO:0003676//nucleic acid binding;GO:0003723//RNA binding;	-
HORVU1Hr1G019590	25.8352	26.8477	24.5127	23.5424	24.9904	25.2416	16.2388	17.9003	SAD1/UNC-84 domain protein 2	-	-	-
HORVU1Hr1G019600	2.49244	2.07369	1.96076	2.03764	1.26251	1.18122	0.852731	0.902224	Pentatricopeptide repeat (PPR) superfamily protein	-	-	-
HORVU1Hr1G019630	4.33901	2.83774	6.98629	7.12433	5.45249	4.31218	4.54053	3.20054	Pentatricopeptide repeat-containing protein	-	-	-
HORVU1Hr1G019640	2.23102	1.55696	0.589881	0.998401	0.321521	0.324807	0.277746	0.333659	BRCT domain-containing DNA repair protein	-	-	-
HORVU1Hr1G019650	3.79599	3.40751	2.4491	2.46569	1.15023	1.14865	0.827957	0.978719	Nucleolar MIF4G domain-containing protein 1	-	GO:0005515//protein binding;GO:1901363//heterocyclic compound binding;GO:0097159//organic cyclic compound binding;GO:0003676//nucleic acid binding;GO:0003723//RNA binding;	-
HORVU1Hr1G019660	7.24085	5.78862	4.19216	4.58113	1.70978	1.69516	1.51338	1.90693	Calcium-binding protein 4	-	GO:0043167//ion binding;GO:0043169//cation binding;GO:0046872//metal ion binding;GO:0005509//calcium ion binding;	-
HORVU1Hr1G020000	3.62754	4.39028	4.53472	4.70843	2.6559	2.82462	0.83354	1.25549	Protease Do-like 9	-	GO:0005515//protein binding;GO:0016787//hydrolase activity;GO:0008233//peptidase activity;GO:0070011//peptidase activity, acting on L-amino acid peptides;GO:0004175//endopeptidase activity;GO:0017171//serine hydrolase activity;GO:0008236//serine-type peptidase activity;GO:0004252//serine-type endopeptidase activity;	GO:0008152//metabolic process;GO:0071704//organic substance metabolic process;GO:0044238//primary metabolic process;GO:0043170//macromolecule metabolic process;GO:0019538//protein metabolic process;GO:0006508//proteolysis;
HORVU1Hr1G020050	1.03689	1.89829	0.771659	0.929356	0.814839	0.489383	0.29582	0.0572541	Histone superfamily protein	GO:0005623//cell;GO:0044464//cell part;GO:0005622//intracellular;GO:0044424//intracellular part;GO:0043229//intracellular organelle;GO:0043226//organelle;GO:0044422//organelle part;GO:0044446//intracellular organelle part;GO:0032991//macromolecular complex;GO:0043234//protein complex;GO:0043232//intracellular non-membrane-bounded organelle;GO:0043228//non-membrane-bounded organelle;GO:0005694//ch…	GO:0003676//nucleic acid binding;GO:0003677//DNA binding;GO:0046983//protein dimerization activity;GO:0046982//protein heterodimerization activity;	-
HORVU1Hr1G020120	15.5673	14.229	14.4983	15.371	13.4585	11.828	7.20211	8.13545	unknown function	-	GO:0005488//binding;	-
HORVU1Hr1G020140	12.8903	16.9582	6.2319	6.17874	0.548385	0.395225	0.318538	0.231192	Endo-1,3;1,4-beta-D-glucanase, putative, expressed	-	GO:0016787//hydrolase activity;	-
HORVU1Hr1G020150	6.19891	4.38294	3.79667	4.49361	1.48662	2.00967	0.790347	1.35971	unknown function	-	-	-
HORVU1Hr1G020200	2.49477	2.39955	2.1245	1.71117	0.416977	0.738114	0.611892	0.715503	Pentatricopeptide repeat-containing protein	-	GO:0005515//protein binding;	-
HORVU1Hr1G020270	0.700621	1.54408	1.25138	1.21352	1.27421	0.952343	0.904619	1.1407	BTB-POZ and MATH domain 2	-	GO:0005515//protein binding;	-
HORVU1Hr1G020330	17.635	14.269	10.074	10.0642	5.50751	5.53116	2.88642	2.93291	undescribed protein	-	-	-
HORVU1Hr1G020340	19.3237	14.2181	12.8327	12.7922	7.12007	6.2174	3.67245	3.52069	Mitochondral 37S ribosomal protein S27	-	-	-
HORVU1Hr1G020360	9.90589	12.4275	15.1067	15.6571	8.12005	8.27009	4.13203	5.56167	sodium hydrogen exchanger 2	GO:0016020//membrane;GO:0044425//membrane part;GO:0031224//intrinsic component of membrane;GO:0016021//integral component of membrane;	GO:0005215//transporter activity;GO:0022857//transmembrane transporter activity;GO:0022892//substrate-specific transporter activity;GO:0022891//substrate-specific transmembrane transporter activity;GO:0015075//ion transmembrane transporter activity;GO:0046873//metal ion transmembrane transporter activity;GO:0022804//active transmembrane transporter activity;GO:0008324//cation transmembrane transp…	GO:0065007//biological regulation;GO:0051179//localization;GO:0051234//establishment of localization;GO:0006810//transport;GO:0055085//transmembrane transport;GO:0006811//ion transport;GO:0030001//metal ion transport;GO:0006812//cation transport;GO:0065008//regulation of biological quality;GO:0042592//homeostatic process;GO:0048878//chemical homeostasis;GO:0006814//sodium ion transport;GO:0098771…
HORVU1Hr1G020370	0.376598	0.334283	1.37586	1.24417	1.23088	0.969515	0.406326	0.695679	BHLH transcription factor	-	GO:0005488//binding;GO:0005515//protein binding;GO:0046983//protein dimerization activity;	-
HORVU1Hr1G020390	26.8098	24.6742	24.2634	24.1628	16.3143	16.3907	11.144	11.9118	cullin 1	GO:0005623//cell;GO:0044464//cell part;GO:0005622//intracellular;GO:0044424//intracellular part;GO:0032991//macromolecular complex;GO:0043234//protein complex;GO:1902494//catalytic complex;GO:1990234//transferase complex;GO:0000151//ubiquitin ligase complex;GO:0031461//cullin-RING ubiquitin ligase complex;	GO:0019899//enzyme binding;GO:0031625//ubiquitin protein ligase binding;GO:0044389//ubiquitin-like protein ligase binding;	GO:0008152//metabolic process;GO:0019538//protein metabolic process;GO:0044267//cellular protein metabolic process;GO:0009056//catabolic process;GO:1901575//organic substance catabolic process;GO:0006508//proteolysis;GO:0009057//macromolecule catabolic process;GO:0044248//cellular catabolic process;GO:0044265//cellular macromolecule catabolic process;GO:0030163//protein catabolic process;GO:00442…
HORVU1Hr1G020400	18.1902	19.992	20.8177	20.9473	19.7948	19.2667	13.7917	15.1912	cullin 1	GO:0005622//intracellular;GO:0044424//intracellular part;GO:0032991//macromolecular complex;GO:0043234//protein complex;GO:1902494//catalytic complex;GO:1990234//transferase complex;GO:0000151//ubiquitin ligase complex;GO:0031461//cullin-RING ubiquitin ligase complex;	GO:0019899//enzyme binding;GO:0031625//ubiquitin protein ligase binding;GO:0044389//ubiquitin-like protein ligase binding;	GO:0008152//metabolic process;GO:0009987//cellular process;GO:0071704//organic substance metabolic process;GO:0044238//primary metabolic process;GO:0044237//cellular metabolic process;GO:0043170//macromolecule metabolic process;GO:0044260//cellular macromolecule metabolic process;GO:0019538//protein metabolic process;GO:0044267//cellular protein metabolic process;GO:0009056//catabolic process;GO:…
HORVU1Hr1G020410	0.465459	0.804071	4.47652	3.67592	1.18175	1.01393	1.47094	1.80305	1-aminocyclopropane-1-carboxylate oxidase	-	GO:0016491//oxidoreductase activity;	GO:0044710//single-organism metabolic process;GO:0055114//oxidation-reduction process;
HORVU1Hr1G020420	0.986241	1.74184	1.45354	1.03523	0.598376	0.37786	0.13903	0.192203	Arabidopsis thaliana protein of unknown function (DUF821)	-	-	-
HORVU1Hr1G020450	6.73446	10.8081	28.0612	27.3988	14.6602	14.6722	15.0878	17.6099	1-aminocyclopropane-1-carboxylate oxidase	-	GO:0016491//oxidoreductase activity;	GO:0044699//single-organism process;GO:0044710//single-organism metabolic process;GO:0055114//oxidation-reduction process;
HORVU1Hr1G020470	1.57559	1.90091	1.55444	1.85932	1.64379	1.82576	0.930022	1.224	WD-40 repeat family protein	-	GO:0005488//binding;GO:0005515//protein binding;	-
HORVU1Hr1G020500	7.53501	7.12119	7.15855	6.61761	6.14788	5.91303	6.05366	5.71657	Tudor/PWWP/MBT superfamily protein	-	-	-
HORVU1Hr1G020550	4.65913	1.37059	0.177813	0.204417	0	0	0	0	undescribed protein	-	-	-
HORVU1Hr1G020590	0.0509954	0.0355657	0.224093	0.277803	1.90641	2.31058	2.94301	2.21083	unknown function	-	-	-
HORVU1Hr1G020620	4.30274	3.55614	3.5131	3.46728	1.53091	2.07875	1.36094	1.63878	Elongator complex protein 2	-	-	-
HORVU1Hr1G020690	0.0341907	0.0166919	8.26112	9.32719	0	0.0193645	0	0	Peroxidase superfamily protein	-	GO:0003824//catalytic activity;GO:1901363//heterocyclic compound binding;GO:0097159//organic cyclic compound binding;GO:0016491//oxidoreductase activity;GO:0016209//antioxidant activity;GO:0020037//heme binding;GO:0046906//tetrapyrrole binding;GO:0016684//oxidoreductase activity, acting on peroxide as acceptor;GO:0004601//peroxidase activity;	GO:0008152//metabolic process;GO:0044699//single-organism process;GO:0044710//single-organism metabolic process;GO:0050896//response to stimulus;GO:0055114//oxidation-reduction process;GO:0006950//response to stress;GO:0006979//response to oxidative stress;
HORVU1Hr1G020720	0.0918714	2.24259	0.979989	1.25761	2.68032	1.84717	0.251621	0.395686	Peroxidase superfamily protein	-	GO:1901363//heterocyclic compound binding;GO:0097159//organic cyclic compound binding;GO:0016491//oxidoreductase activity;GO:0016209//antioxidant activity;GO:0020037//heme binding;GO:0046906//tetrapyrrole binding;GO:0016684//oxidoreductase activity, acting on peroxide as acceptor;GO:0004601//peroxidase activity;	GO:0044710//single-organism metabolic process;GO:0050896//response to stimulus;GO:0055114//oxidation-reduction process;GO:0006950//response to stress;GO:0006979//response to oxidative stress;
HORVU1Hr1G021100	5.33162	3.02838	1.62783	0.927334	1.42012	1.50983	0.596735	0.9851	Glutaredoxin family protein	-	GO:0003824//catalytic activity;GO:0016491//oxidoreductase activity;GO:0016667//oxidoreductase activity, acting on a sulfur group of donors;GO:0015036//disulfide oxidoreductase activity;GO:0015035//protein disulfide oxidoreductase activity;GO:0009055//electron carrier activity;	GO:0009987//cellular process;GO:0044699//single-organism process;GO:0044763//single-organism cellular process;GO:0050789//regulation of biological process;GO:0065007//biological regulation;GO:0050794//regulation of cellular process;GO:0019725//cellular homeostasis;GO:0045454//cell redox homeostasis;GO:0065008//regulation of biological quality;GO:0042592//homeostatic process;
HORVU1Hr1G021120	4.59926	4.45336	3.56261	3.70445	2.55081	2.52212	1.13865	1.37391	4-hydroxy-tetrahydrodipicolinate reductase	-	GO:0003824//catalytic activity;GO:1901363//heterocyclic compound binding;GO:0097159//organic cyclic compound binding;GO:0036094//small molecule binding;GO:0000166//nucleotide binding;GO:1901265//nucleoside phosphate binding;GO:0016491//oxidoreductase activity;GO:0048037//cofactor binding;GO:0050662//coenzyme binding;GO:0016627//oxidoreductase activity, acting on the CH-CH group of donors;GO:00166…	GO:0008152//metabolic process;GO:0009987//cellular process;GO:0071704//organic substance metabolic process;GO:0044238//primary metabolic process;GO:0044237//cellular metabolic process;GO:0044699//single-organism process;GO:0006807//nitrogen compound metabolic process;GO:0009058//biosynthetic process;GO:0044763//single-organism cellular process;GO:0044249//cellular biosynthetic process;GO:1901576/…
HORVU1Hr1G021130	30.6474	29.393	31.3504	31.7099	18.467	18.2364	11.1338	14.2992	Asparagine--tRNA ligase	GO:0005623//cell;GO:0044464//cell part;GO:0005622//intracellular;GO:0044424//intracellular part;GO:0005737//cytoplasm;	GO:0005488//binding;GO:0003824//catalytic activity;GO:1901363//heterocyclic compound binding;GO:0097159//organic cyclic compound binding;GO:0036094//small molecule binding;GO:0000166//nucleotide binding;GO:1901265//nucleoside phosphate binding;GO:0003676//nucleic acid binding;GO:0035639//purine ribonucleoside triphosphate binding;GO:0097367//carbohydrate derivative binding;GO:0032553//ribonucleot…	GO:0008152//metabolic process;GO:0009987//cellular process;GO:0071704//organic substance metabolic process;GO:0044238//primary metabolic process;GO:0044237//cellular metabolic process;GO:0043170//macromolecule metabolic process;GO:0044699//single-organism process;GO:0044260//cellular macromolecule metabolic process;GO:0006807//nitrogen compound metabolic process;GO:0009058//biosynthetic process;G…
HORVU1Hr1G021140	1.90265	1.79478	1.24797	1.67117	1.10239	1.02281	0.397453	0.299152	Glutathione S-transferase family protein	-	-	-
HORVU1Hr1G021150	1.00028	1.72796	2.51955	1.73039	2.0861	1.83031	1.05369	1.63149	Glutathione S-transferase family protein	-	GO:0005515//protein binding;	-
HORVU1Hr1G021160	0.717763	0.756154	0.337367	0.369374	0.645694	0.513497	1.00879	1.05132	Glutathione S-transferase family protein	-	-	-
HORVU1Hr1G021190	6.74244	6.03413	4.83475	5.08194	3.39268	3.26845	2.92603	2.79285	Serine/threonine-protein phosphatase 2A regulatory subunit B'' subunit gamma	-	GO:0005488//binding;GO:0043167//ion binding;GO:0043169//cation binding;GO:0046872//metal ion binding;GO:0005509//calcium ion binding;	-
HORVU1Hr1G021230	3.35516	2.35462	1.95177	1.97656	0.761335	0.997635	0.528382	0.972631	Anaphase-promoting complex subunit 7	-	GO:0005488//binding;	-
HORVU1Hr1G021390	1.64822	2.77779	6.06348	6.03916	2.48544	2.67139	0.876427	1.85312	Disease resistance protein	-	GO:0036094//small molecule binding;GO:0000166//nucleotide binding;GO:1901265//nucleoside phosphate binding;GO:0097367//carbohydrate derivative binding;GO:0032553//ribonucleotide binding;GO:0017076//purine nucleotide binding;GO:0001883//purine nucleoside binding;GO:0001882//nucleoside binding;GO:0032549//ribonucleoside binding;GO:0032555//purine ribonucleotide binding;GO:0032550//purine ribonucleo…	-
HORVU1Hr1G021530	8.51074	9.82244	8.6463	9.34038	6.57586	6.23547	4.4321	4.55786	Double-stranded RNA-binding protein 2	-	-	-
HORVU1Hr1G021540	15.015	13.3539	10.8346	11.306	5.85126	5.81933	3.75003	5.19302	chromatin-remodeling protein 11	GO:0005623//cell;GO:0044464//cell part;GO:0005622//intracellular;GO:0044424//intracellular part;GO:0043229//intracellular organelle;GO:0043226//organelle;GO:0043231//intracellular membrane-bounded organelle;GO:0043227//membrane-bounded organelle;GO:0005634//nucleus;	GO:0003824//catalytic activity;GO:0003676//nucleic acid binding;GO:0016787//hydrolase activity;GO:0035639//purine ribonucleoside triphosphate binding;GO:0097367//carbohydrate derivative binding;GO:0032553//ribonucleotide binding;GO:0017076//purine nucleotide binding;GO:0001883//purine nucleoside binding;GO:0001882//nucleoside binding;GO:0032549//ribonucleoside binding;GO:0032555//purine ribonucle…	GO:0071840//cellular component organization or biogenesis;GO:0016043//cellular component organization;GO:0006996//organelle organization;GO:0043933//macromolecular complex subunit organization;GO:0006325//chromatin organization;GO:0051276//chromosome organization;
HORVU1Hr1G021550	39.1638	33.5841	25.6261	25.0139	10.8985	10.1515	7.79644	8.65456	Transport inhibitor response 1-like protein	-	-	-
HORVU1Hr1G021560	1.56734	1.35303	0.817114	0.931666	0.533734	0.493162	0.255517	0.286832	ATP-dependent RNA helicase DeaD	-	GO:0016787//hydrolase activity;GO:0035639//purine ribonucleoside triphosphate binding;GO:0097367//carbohydrate derivative binding;GO:0032553//ribonucleotide binding;GO:0017076//purine nucleotide binding;GO:0001883//purine nucleoside binding;GO:0001882//nucleoside binding;GO:0032549//ribonucleoside binding;GO:0032555//purine ribonucleotide binding;GO:0032550//purine ribonucleoside binding;GO:00055…	GO:1901360//organic cyclic compound metabolic process;GO:0034641//cellular nitrogen compound metabolic process;GO:0006725//cellular aromatic compound metabolic process;GO:0046483//heterocycle metabolic process;GO:0006139//nucleobase-containing compound metabolic process;GO:0090304//nucleic acid metabolic process;GO:0006259//DNA metabolic process;GO:0006310//DNA recombination;
HORVU1Hr1G021590	1.16862	1.35657	2.39649	2.18372	52.3924	56.5138	32.8483	38.8315	Glycogen synthase	-	GO:0005488//binding;GO:0016757//transferase activity, transferring glycosyl groups;GO:0016758//transferase activity, transferring hexosyl groups;GO:0008194//UDP-glycosyltransferase activity;GO:0046527//glucosyltransferase activity;GO:0035251//UDP-glucosyltransferase activity;GO:0004373//glycogen (starch) synthase activity;GO:0030246//carbohydrate binding;GO:2001070//starch binding;GO:0030247//pol…	-
HORVU1Hr1G021650	2.63404	2.16109	0.598972	0.751187	0.10781	0.207199	0.300592	0.363611	Pathogenesis-related thaumatin superfamily protein	-	-	-
HORVU1Hr1G021680	0.131911	0.090159	0.811534	0.838368	1.69488	2.19649	5.27475	4.51013	Cytochrome P450 superfamily protein	-	GO:1901363//heterocyclic compound binding;GO:0097159//organic cyclic compound binding;GO:0043167//ion binding;GO:0043169//cation binding;GO:0046872//metal ion binding;GO:0046914//transition metal ion binding;GO:0016491//oxidoreductase activity;GO:0005506//iron ion binding;GO:0020037//heme binding;GO:0016705//oxidoreductase activity, acting on paired donors, with incorporation or reduction of mole…	GO:0044699//single-organism process;GO:0044710//single-organism metabolic process;GO:0055114//oxidation-reduction process;
HORVU1Hr1G021690	29.3956	30.7123	39.4781	38.3437	21.9368	22.0129	15.7246	19.1839	Bifunctional protein FolD 2	-	GO:0016491//oxidoreductase activity;GO:0016646//oxidoreductase activity, acting on the CH-NH group of donors, NAD or NADP as acceptor;GO:0016645//oxidoreductase activity, acting on the CH-NH group of donors;	GO:0044699//single-organism process;GO:0006807//nitrogen compound metabolic process;GO:0009058//biosynthetic process;GO:1901360//organic cyclic compound metabolic process;GO:0034641//cellular nitrogen compound metabolic process;GO:0044249//cellular biosynthetic process;GO:1901576//organic substance biosynthetic process;GO:0006725//cellular aromatic compound metabolic process;GO:0046483//heterocyc…
HORVU1Hr1G021700	1.46071	1.33957	1.59457	1.63045	0.768175	0.594195	0.404763	0.479929	Histidine--tRNA ligase	-	GO:0036094//small molecule binding;GO:0000166//nucleotide binding;GO:1901265//nucleoside phosphate binding;GO:0035639//purine ribonucleoside triphosphate binding;GO:0097367//carbohydrate derivative binding;GO:0032553//ribonucleotide binding;GO:0017076//purine nucleotide binding;GO:0001883//purine nucleoside binding;GO:0001882//nucleoside binding;GO:0032549//ribonucleoside binding;GO:0032555//puri…	GO:0006807//nitrogen compound metabolic process;GO:0009058//biosynthetic process;GO:0044763//single-organism cellular process;GO:1901360//organic cyclic compound metabolic process;GO:0034641//cellular nitrogen compound metabolic process;GO:0044249//cellular biosynthetic process;GO:1901576//organic substance biosynthetic process;GO:0006725//cellular aromatic compound metabolic process;GO:0046483//…
HORVU1Hr1G021720	461.899	418.547	399.258	397.588	350.364	347.876	203.03	206.85	40S ribosomal protein S4	GO:0005623//cell;GO:0044464//cell part;GO:0005622//intracellular;GO:0044424//intracellular part;GO:0043229//intracellular organelle;GO:0043226//organelle;GO:0005737//cytoplasm;GO:0032991//macromolecular complex;GO:0044444//cytoplasmic part;GO:0043232//intracellular non-membrane-bounded organelle;GO:0043228//non-membrane-bounded organelle;GO:1990904//ribonucleoprotein complex;GO:0030529//intracell…	GO:0003676//nucleic acid binding;GO:0003723//RNA binding;GO:0005198//structural molecule activity;GO:0003735//structural constituent of ribosome;	GO:0043170//macromolecule metabolic process;GO:0044260//cellular macromolecule metabolic process;GO:0006807//nitrogen compound metabolic process;GO:0009058//biosynthetic process;GO:0034641//cellular nitrogen compound metabolic process;GO:0044249//cellular biosynthetic process;GO:1901576//organic substance biosynthetic process;GO:0019538//protein metabolic process;GO:0010467//gene expression;GO:00…
HORVU1Hr1G021750	0.760793	0.577764	0.153779	0.103317	0.232505	0.207465	5.49863	2.25915	TSPO(outer membrane tryptophan-rich sensory protein)-related	-	-	-
HORVU1Hr1G021760	1.50748	1.7971	2.4003	2.84512	1.50837	1.38989	0.864156	0.743344	BTB-POZ and MATH domain 2	-	-	-
HORVU1Hr1G021780	109.33	133.602	146.071	147.936	101.684	91.7555	65.9965	70.9531	Rubber elongation factor protein (REF)	-	-	-
HORVU1Hr1G021790	3.09979	0.789559	0.133733	0.131778	0.158868	0.152663	0.184562	0	Chromosome 3B, genomic scaffold, cultivar Chinese Spring	GO:0016020//membrane;GO:0044425//membrane part;GO:0031224//intrinsic component of membrane;GO:0016021//integral component of membrane;	-	GO:0008152//metabolic process;GO:0009987//cellular process;GO:0044237//cellular metabolic process;GO:0044699//single-organism process;GO:0044763//single-organism cellular process;GO:0044710//single-organism metabolic process;GO:0055114//oxidation-reduction process;GO:0006091//generation of precursor metabolites and energy;GO:0022900//electron transport chain;
HORVU1Hr1G021800	5.25262	4.01529	2.63612	2.96529	0.829369	0.879422	0.963503	0.771643	NAC domain protein,	-	GO:1901363//heterocyclic compound binding;GO:0097159//organic cyclic compound binding;GO:0003676//nucleic acid binding;GO:0003677//DNA binding;	GO:0044238//primary metabolic process;GO:0044237//cellular metabolic process;GO:0043170//macromolecule metabolic process;GO:0044260//cellular macromolecule metabolic process;GO:0006807//nitrogen compound metabolic process;GO:0009058//biosynthetic process;GO:1901360//organic cyclic compound metabolic process;GO:0034641//cellular nitrogen compound metabolic process;GO:0044249//cellular biosynthetic…
HORVU1Hr1G021840	29.4808	30.1605	38.3258	39.4732	58.0354	54.6117	31.2686	37.6276	Translocase of chloroplast 159, chloroplastic	-	GO:0036094//small molecule binding;GO:0000166//nucleotide binding;GO:1901265//nucleoside phosphate binding;GO:0016787//hydrolase activity;GO:0035639//purine ribonucleoside triphosphate binding;GO:0097367//carbohydrate derivative binding;GO:0032553//ribonucleotide binding;GO:0017076//purine nucleotide binding;GO:0001883//purine nucleoside binding;GO:0001882//nucleoside binding;GO:0032549//ribonucl…	-
HORVU1Hr1G021880	0	0	2.35026	1.43962	39.9934	42.2383	50.1434	38.6417	E3 ubiquitin-protein ligase	-	-	-
HORVU1Hr1G021890	11.5589	11.6241	11.4696	12.5608	10.9819	10.6157	6.52118	8.4387	Core-2/I-branching beta-1,6-N-acetylglucosaminyltransferase family protein	GO:0016020//membrane;	GO:0016740//transferase activity;GO:0016757//transferase activity, transferring glycosyl groups;GO:0016758//transferase activity, transferring hexosyl groups;GO:0008194//UDP-glycosyltransferase activity;GO:0008375//acetylglucosaminyltransferase activity;	-
HORVU1Hr1G021900	10.2457	8.66005	4.40391	4.64854	1.24996	1.71024	1.34634	1.55415	Major facilitator superfamily protein	GO:0016020//membrane;GO:0044425//membrane part;GO:0031224//intrinsic component of membrane;GO:0016021//integral component of membrane;	GO:0005215//transporter activity;GO:0022857//transmembrane transporter activity;	GO:0051179//localization;GO:0051234//establishment of localization;GO:0006810//transport;GO:0055085//transmembrane transport;
HORVU1Hr1G021920	0	0	0.515334	0.593739	1.4363	1.16751	1.3294	1.05884	myb domain protein 98	-	GO:1901363//heterocyclic compound binding;GO:0097159//organic cyclic compound binding;GO:0003676//nucleic acid binding;GO:0003677//DNA binding;	-
HORVU1Hr1G021930	3.75117	3.64946	2.26015	2.09494	0.45413	0.696698	0.509065	0.331408	villin-like 1	-	GO:0005515//protein binding;GO:0008092//cytoskeletal protein binding;GO:0003779//actin binding;	-
HORVU1Hr1G022000	13.078	8.61549	4.69048	6.62477	0.928676	1.07089	0.647323	0.626428	Factor of DNA methylation 1	-	-	-
HORVU1Hr1G022020	111.611	109.414	282.179	279.055	38.936	35.9373	0.299888	1.25757	alpha/beta-Hydrolases superfamily protein	-	-	GO:0044699//single-organism process;GO:0044710//single-organism metabolic process;GO:0006629//lipid metabolic process;
HORVU1Hr1G022050	1.20686	0.996015	0.570258	0.716453	0.355655	0.146471	0.0983752	0.152319	Pentatricopeptide repeat-containing protein	-	GO:0005488//binding;GO:0005515//protein binding;	-
HORVU1Hr1G022080	15.2301	6.41788	0.795392	0.627015	0	0	0	0	undescribed protein	-	-	-
HORVU1Hr1G022100	4.32001	3.92178	3.66801	3.45256	2.80956	3.41853	2.19863	2.33238	Gamma-tubulin complex component 4	GO:0005623//cell;GO:0044464//cell part;GO:0005622//intracellular;GO:0044424//intracellular part;GO:0043229//intracellular organelle;GO:0043226//organelle;GO:0044422//organelle part;GO:0044446//intracellular organelle part;GO:0043232//intracellular non-membrane-bounded organelle;GO:0043228//non-membrane-bounded organelle;GO:0005856//cytoskeleton;GO:0044430//cytoskeletal part;GO:0015630//microtubul…	-	GO:0009987//cellular process;GO:0044699//single-organism process;GO:0044763//single-organism cellular process;GO:0050789//regulation of biological process;GO:0065007//biological regulation;GO:0050794//regulation of cellular process;GO:0071840//cellular component organization or biogenesis;GO:0016043//cellular component organization;GO:0044085//cellular component biogenesis;GO:0006996//organelle o…
HORVU1Hr1G022130	9.16595	9.62887	9.88185	10.0325	11.715	10.6549	7.63489	8.64922	RING/U-box superfamily protein isoform 1	-	GO:0043167//ion binding;GO:0043169//cation binding;GO:0046872//metal ion binding;GO:0046914//transition metal ion binding;GO:0008270//zinc ion binding;	-
HORVU1Hr1G022170	5.12482	3.32116	4.05019	2.7937	1.38997	2.05489	1.24213	1.56264	Nuclear matrix protein	-	-	-
HORVU1Hr1G022180	46.2991	39.7085	24.8333	17.741	12.5378	14.883	10.2816	16.9974	unknown function	-	-	-
HORVU1Hr1G022190	3.28886	3.2677	1.3449	1.49483	1.21151	1.22968	1.54819	1.65145	Autophagy protein 5	-	-	-
HORVU1Hr1G022250	5.08111	5.15778	5.44277	5.27351	2.55885	2.77229	1.49854	1.64256	kinesin-like protein 1	-	GO:0003824//catalytic activity;GO:0005515//protein binding;GO:1901363//heterocyclic compound binding;GO:0097159//organic cyclic compound binding;GO:0036094//small molecule binding;GO:0000166//nucleotide binding;GO:1901265//nucleoside phosphate binding;GO:0016787//hydrolase activity;GO:0035639//purine ribonucleoside triphosphate binding;GO:0097367//carbohydrate derivative binding;GO:0032553//ribon…	GO:0009987//cellular process;GO:0044699//single-organism process;GO:0044763//single-organism cellular process;GO:0007017//microtubule-based process;GO:0006928//movement of cell or subcellular component;GO:0007018//microtubule-based movement;
HORVU1Hr1G022270	15.5659	19.9607	26.618	26.5841	14.4954	13.6354	5.96854	7.70117	Kinesin-related protein 6	-	GO:0003824//catalytic activity;GO:0005515//protein binding;GO:1901363//heterocyclic compound binding;GO:0097159//organic cyclic compound binding;GO:0036094//small molecule binding;GO:0000166//nucleotide binding;GO:1901265//nucleoside phosphate binding;GO:0016787//hydrolase activity;GO:0035639//purine ribonucleoside triphosphate binding;GO:0097367//carbohydrate derivative binding;GO:0032553//ribon…	GO:0009987//cellular process;GO:0044699//single-organism process;GO:0044763//single-organism cellular process;GO:0007017//microtubule-based process;GO:0006928//movement of cell or subcellular component;GO:0007018//microtubule-based movement;
HORVU1Hr1G022370	3.92091	4.75228	4.28981	4.16063	3.92058	3.45296	2.73124	3.0035	serine/threonine protein phosphatase 2A	-	GO:0016787//hydrolase activity;	-
HORVU1Hr1G022380	16.9596	18.9067	7.35168	7.09466	2.91115	2.35184	0.419005	0.955773	nodulin MtN21 /EamA-like transporter family protein	GO:0016020//membrane;GO:0044425//membrane part;GO:0031224//intrinsic component of membrane;GO:0016021//integral component of membrane;	-	-
HORVU1Hr1G022390	106.735	85.9998	54.8689	59.7707	21.0831	23.0447	12.2795	14.2469	Histone superfamily protein	GO:0005623//cell;GO:0044464//cell part;GO:0005622//intracellular;GO:0044424//intracellular part;GO:0043229//intracellular organelle;GO:0043226//organelle;GO:0043231//intracellular membrane-bounded organelle;GO:0043227//membrane-bounded organelle;GO:0005634//nucleus;GO:0044422//organelle part;GO:0044446//intracellular organelle part;GO:0032991//macromolecular complex;GO:0043234//protein complex;GO…	GO:0003676//nucleic acid binding;GO:0003677//DNA binding;GO:0046983//protein dimerization activity;GO:0046982//protein heterodimerization activity;	GO:0071840//cellular component organization or biogenesis;GO:0016043//cellular component organization;GO:0044085//cellular component biogenesis;GO:0006996//organelle organization;GO:0043933//macromolecular complex subunit organization;GO:0022607//cellular component assembly;GO:0006325//chromatin organization;GO:0071822//protein complex subunit organization;GO:0065003//macromolecular complex assem…
HORVU1Hr1G022400	109.202	97.6422	65.6066	61.9872	37.1167	36.6211	22.1365	22.1947	Histone superfamily protein	GO:0005623//cell;GO:0044464//cell part;GO:0005622//intracellular;GO:0044424//intracellular part;GO:0043229//intracellular organelle;GO:0043226//organelle;GO:0044422//organelle part;GO:0044446//intracellular organelle part;GO:0032991//macromolecular complex;GO:0043234//protein complex;GO:0043232//intracellular non-membrane-bounded organelle;GO:0043228//non-membrane-bounded organelle;GO:0005694//ch…	GO:0005488//binding;GO:0005515//protein binding;GO:0003676//nucleic acid binding;GO:0003677//DNA binding;GO:0046983//protein dimerization activity;GO:0046982//protein heterodimerization activity;	-
HORVU1Hr1G022410	10.8623	9.32698	6.99009	7.59078	10.0174	8.64905	7.19687	6.77404	Mediator of RNA polymerase II transcription subunit 28	-	-	-
HORVU1Hr1G022420	13.1929	14.8889	12.9408	13.0107	11.5372	10.6152	5.9416	8.03971	U2 small nuclear ribonucleoprotein B	-	GO:0005488//binding;GO:0036094//small molecule binding;GO:0000166//nucleotide binding;GO:1901265//nucleoside phosphate binding;GO:0003676//nucleic acid binding;	-
HORVU1Hr1G022430	0.0946391	0.105607	0.489664	0.740286	1.0598	1.03373	0.314745	0.806254	Leucine aminopeptidase 1	GO:0005623//cell;GO:0044464//cell part;GO:0005622//intracellular;	GO:0016787//hydrolase activity;GO:0008233//peptidase activity;GO:0070011//peptidase activity, acting on L-amino acid peptides;GO:0008238//exopeptidase activity;GO:0004177//aminopeptidase activity;	GO:0043170//macromolecule metabolic process;GO:0019538//protein metabolic process;GO:0006508//proteolysis;
HORVU1Hr1G022450	4.27699	3.09686	1.75639	2.17711	0.84971	1.43345	0.976166	1.51782	Fatty acid oxidation complex subunit alpha	-	GO:0016491//oxidoreductase activity;GO:0016614//oxidoreductase activity, acting on CH-OH group of donors;GO:0016616//oxidoreductase activity, acting on the CH-OH group of donors, NAD or NADP as acceptor;GO:0003857//3-hydroxyacyl-CoA dehydrogenase activity;	GO:0008152//metabolic process;GO:0009987//cellular process;GO:0071704//organic substance metabolic process;GO:0044238//primary metabolic process;GO:0044237//cellular metabolic process;GO:0044699//single-organism process;GO:0044763//single-organism cellular process;GO:0044710//single-organism metabolic process;GO:0044281//small molecule metabolic process;GO:0006082//organic acid metabolic process;…
HORVU1Hr1G022470	1.22756	1.38099	2.83337	2.21791	2.45365	2.72056	1.02325	1.55606	F-box domain containing protein-like	-	-	-
HORVU1Hr1G022550	6.53177	7.15454	6.15116	6.51392	3.82844	3.44949	1.51556	1.98427	Ethylene receptor 1	-	GO:0016740//transferase activity;GO:0016772//transferase activity, transferring phosphorus-containing groups;GO:0016301//kinase activity;GO:0016773//phosphotransferase activity, alcohol group as acceptor;GO:0004672//protein kinase activity;GO:0004871//signal transducer activity;GO:0004673//protein histidine kinase activity;GO:0004872//receptor activity;GO:0016775//phosphotransferase activity, nit…	GO:0044763//single-organism cellular process;GO:0050789//regulation of biological process;GO:0065007//biological regulation;GO:0050794//regulation of cellular process;GO:0006793//phosphorus metabolic process;GO:0006796//phosphate-containing compound metabolic process;GO:0016310//phosphorylation;GO:0050896//response to stimulus;GO:0051716//cellular response to stimulus;GO:0007165//signal transduct…
HORVU1Hr1G022570	216.458	188.343	154.993	155.974	90.4545	88.7053	62.9096	63.5403	60S ribosomal protein L18-2	GO:0005623//cell;GO:0044464//cell part;GO:0005622//intracellular;GO:0044424//intracellular part;GO:0043229//intracellular organelle;GO:0043226//organelle;GO:0005737//cytoplasm;GO:0032991//macromolecular complex;GO:0044444//cytoplasmic part;GO:0043232//intracellular non-membrane-bounded organelle;GO:0043228//non-membrane-bounded organelle;GO:1990904//ribonucleoprotein complex;GO:0030529//intracell…	GO:0005198//structural molecule activity;GO:0003735//structural constituent of ribosome;	GO:0006807//nitrogen compound metabolic process;GO:0009058//biosynthetic process;GO:0034641//cellular nitrogen compound metabolic process;GO:0044249//cellular biosynthetic process;GO:1901576//organic substance biosynthetic process;GO:0019538//protein metabolic process;GO:0010467//gene expression;GO:0044267//cellular protein metabolic process;GO:0044271//cellular nitrogen compound biosynthetic pro…
HORVU1Hr1G022660	42.3128	60.4361	79.7693	80.8177	28.0282	27.551	16.5965	22.5073	Chlororespiratory reduction31	-	-	-
HORVU1Hr1G022700	7.42049	8.17084	6.49073	7.16411	4.21919	4.7678	2.36539	3.71865	NFU1 iron-sulfur cluster scaffold homolog, mitochondrial	-	GO:0043167//ion binding;GO:0043169//cation binding;GO:0046872//metal ion binding;GO:0046914//transition metal ion binding;GO:0051540//metal cluster binding;GO:0051536//iron-sulfur cluster binding;GO:0005506//iron ion binding;	GO:0009058//biosynthetic process;GO:0044249//cellular biosynthetic process;GO:0071840//cellular component organization or biogenesis;GO:0016043//cellular component organization;GO:0044085//cellular component biogenesis;GO:0051186//cofactor metabolic process;GO:0022607//cellular component assembly;GO:0051188//cofactor biosynthetic process;GO:0006790//sulfur compound metabolic process;GO:0031163//m…
HORVU1Hr1G022710	11.1714	10.7734	8.56974	8.68468	5.52454	5.40893	3.7943	4.92181	GATA transcription factor 23	-	GO:0003676//nucleic acid binding;GO:0043167//ion binding;GO:0043169//cation binding;GO:0046872//metal ion binding;GO:0003677//DNA binding;GO:0046914//transition metal ion binding;GO:0008270//zinc ion binding;GO:0003700//transcription factor activity, sequence-specific DNA binding;GO:0001071//nucleic acid binding transcription factor activity;GO:0043565//sequence-specific DNA binding;	GO:0009058//biosynthetic process;GO:1901360//organic cyclic compound metabolic process;GO:0034641//cellular nitrogen compound metabolic process;GO:0044249//cellular biosynthetic process;GO:1901576//organic substance biosynthetic process;GO:0006725//cellular aromatic compound metabolic process;GO:0046483//heterocycle metabolic process;GO:0006139//nucleobase-containing compound metabolic process;GO…
HORVU1Hr1G022720	4.16485	3.99554	4.92674	4.88142	2.61551	2.79147	1.73096	1.9643	DNA-directed RNA polymerase III subunit RPC4	GO:0005623//cell;GO:0044464//cell part;GO:0005622//intracellular;GO:0044424//intracellular part;GO:0043229//intracellular organelle;GO:0043226//organelle;GO:0043231//intracellular membrane-bounded organelle;GO:0043227//membrane-bounded organelle;GO:0005634//nucleus;GO:0044422//organelle part;GO:0044446//intracellular organelle part;GO:0032991//macromolecular complex;GO:0043234//protein complex;GO…	GO:0003824//catalytic activity;GO:1901363//heterocyclic compound binding;GO:0097159//organic cyclic compound binding;GO:0003676//nucleic acid binding;GO:0016740//transferase activity;GO:0003677//DNA binding;GO:0016772//transferase activity, transferring phosphorus-containing groups;GO:0016779//nucleotidyltransferase activity;GO:0034062//RNA polymerase activity;GO:0003899//DNA-directed RNA polymer…	GO:0008152//metabolic process;GO:0009987//cellular process;GO:0071704//organic substance metabolic process;GO:0044238//primary metabolic process;GO:0044237//cellular metabolic process;GO:0043170//macromolecule metabolic process;GO:0044260//cellular macromolecule metabolic process;GO:0006807//nitrogen compound metabolic process;GO:0009058//biosynthetic process;GO:1901360//organic cyclic compound m…
HORVU1Hr1G022750	77.431	79.8382	73.9336	76.3069	66.5316	61.943	46.5346	52.7891	Importin subunit alpha-1b	GO:0005623//cell;GO:0044464//cell part;GO:0005622//intracellular;GO:0044424//intracellular part;GO:0043229//intracellular organelle;GO:0043226//organelle;GO:0043231//intracellular membrane-bounded organelle;GO:0043227//membrane-bounded organelle;GO:0005634//nucleus;GO:0005737//cytoplasm;	GO:0005488//binding;GO:0005215//transporter activity;GO:0022892//substrate-specific transporter activity;GO:0008565//protein transporter activity;	GO:0044699//single-organism process;GO:0051179//localization;GO:0051234//establishment of localization;GO:0006810//transport;GO:0033036//macromolecule localization;GO:0071702//organic substance transport;GO:0008104//protein localization;GO:0045184//establishment of protein localization;GO:0015031//protein transport;GO:0051641//cellular localization;GO:0051649//establishment of localization in cel…
HORVU1Hr1G022790	2.80655	3.16333	2.84718	2.63981	1.9983	2.14073	2.40747	1.84716	Heparan-alpha-glucosaminide N-acetyltransferase	-	-	-
HORVU1Hr1G022800	3.74011	3.62791	2.59177	2.52992	2.32724	2.4586	2.40136	2.53511	BEST Arabidopsis thaliana protein match is: 3'-5' exonuclease domain-containing protein / K homology domain-containing protein / KH domain-containing protein .	-	-	-
HORVU1Hr1G022810	103.373	102.228	135.637	138.152	59.1083	59.0456	37.3865	37.9522	Protein disulfide isomerase-like 2-1	GO:0005623//cell;GO:0044464//cell part;GO:0005622//intracellular;GO:0044424//intracellular part;GO:0043229//intracellular organelle;GO:0043226//organelle;GO:0043231//intracellular membrane-bounded organelle;GO:0043227//membrane-bounded organelle;GO:0005737//cytoplasm;GO:0044444//cytoplasmic part;GO:0012505//endomembrane system;GO:0005783//endoplasmic reticulum;	GO:0016853//isomerase activity;	GO:0044763//single-organism cellular process;GO:0050789//regulation of biological process;GO:0065007//biological regulation;GO:0050794//regulation of cellular process;GO:0019725//cellular homeostasis;GO:0045454//cell redox homeostasis;GO:0065008//regulation of biological quality;GO:0042592//homeostatic process;
HORVU1Hr1G022840	12.4172	20.2975	94.0498	92.9471	39.3237	38.0152	9.602	18.4818	Peroxisomal membrane protein 2	GO:0016020//membrane;GO:0044425//membrane part;GO:0031224//intrinsic component of membrane;GO:0016021//integral component of membrane;	-	-
HORVU1Hr1G022900	1.24468	0.813392	3.36481	3.5073	29.9908	27.4207	3.1137	3.18204	cellulose synthase-like D3	GO:0016020//membrane;	GO:0003824//catalytic activity;GO:0016740//transferase activity;GO:0016757//transferase activity, transferring glycosyl groups;GO:0016758//transferase activity, transferring hexosyl groups;GO:0008194//UDP-glycosyltransferase activity;GO:0046527//glucosyltransferase activity;GO:0035251//UDP-glucosyltransferase activity;GO:0016760//cellulose synthase (UDP-forming) activity;GO:0016759//cellulose syn…	GO:0008152//metabolic process;GO:0009987//cellular process;GO:0071704//organic substance metabolic process;GO:0044238//primary metabolic process;GO:0044237//cellular metabolic process;GO:0043170//macromolecule metabolic process;GO:0044699//single-organism process;GO:0044260//cellular macromolecule metabolic process;GO:0009058//biosynthetic process;GO:0044763//single-organism cellular process;GO:0…
HORVU1Hr1G022990	2.00678	2.2905	2.39892	2.41646	1.62379	1.83366	0.821535	1.01537	Chaperone protein dnaJ 2	-	GO:0005488//binding;GO:0051082//unfolded protein binding;	GO:0006457//protein folding;
HORVU1Hr1G023030	4.83463	4.60087	3.39527	3.32235	2.28359	2.02086	2.68089	2.1928	Tubulin gamma-2 chain	GO:0005623//cell;GO:0044464//cell part;GO:0005622//intracellular;GO:0044424//intracellular part;GO:0043229//intracellular organelle;GO:0043226//organelle;GO:0005737//cytoplasm;GO:0044422//organelle part;GO:0044446//intracellular organelle part;GO:0032991//macromolecular complex;GO:0043234//protein complex;GO:0044444//cytoplasmic part;GO:0043232//intracellular non-membrane-bounded organelle;GO:004…	GO:0036094//small molecule binding;GO:0000166//nucleotide binding;GO:1901265//nucleoside phosphate binding;GO:0016787//hydrolase activity;GO:0035639//purine ribonucleoside triphosphate binding;GO:0097367//carbohydrate derivative binding;GO:0032553//ribonucleotide binding;GO:0017076//purine nucleotide binding;GO:0001883//purine nucleoside binding;GO:0001882//nucleoside binding;GO:0032549//ribonucl…	GO:0044699//single-organism process;GO:0044763//single-organism cellular process;GO:0071840//cellular component organization or biogenesis;GO:0016043//cellular component organization;GO:0044085//cellular component biogenesis;GO:0006996//organelle organization;GO:0043933//macromolecular complex subunit organization;GO:0022607//cellular component assembly;GO:0071822//protein complex subunit organiz…
HORVU1Hr1G023060	15.4813	14.4641	20.0806	19.0723	16.7725	14.8356	11.0224	11.4165	Dihydrolipoyl dehydrogenase	-	GO:0016491//oxidoreductase activity;GO:0048037//cofactor binding;GO:0050662//coenzyme binding;GO:0016667//oxidoreductase activity, acting on a sulfur group of donors;GO:0050660//flavin adenine dinucleotide binding;GO:0016668//oxidoreductase activity, acting on a sulfur group of donors, NAD(P) as acceptor;GO:0016651//oxidoreductase activity, acting on NAD(P)H;	GO:0044763//single-organism cellular process;GO:0044710//single-organism metabolic process;GO:0050789//regulation of biological process;GO:0065007//biological regulation;GO:0050794//regulation of cellular process;GO:0055114//oxidation-reduction process;GO:0019725//cellular homeostasis;GO:0045454//cell redox homeostasis;GO:0065008//regulation of biological quality;GO:0042592//homeostatic process;
HORVU1Hr1G023070	2.21567	1.88538	1.29074	1.37645	0.645705	0.63522	0.467102	0.63973	Serine/threonine-protein phosphatase 4 regulatory subunit 3	-	GO:0005488//binding;	-
HORVU1Hr1G023100	0	0.00924992	18.3306	17.6644	482.24	468.792	192.885	231.465	Pyrophosphate-energized proton pump 1	GO:0016020//membrane;	GO:0016787//hydrolase activity;GO:0016817//hydrolase activity, acting on acid anhydrides;GO:0016818//hydrolase activity, acting on acid anhydrides, in phosphorus-containing anhydrides;GO:0016462//pyrophosphatase activity;GO:0005215//transporter activity;GO:0022857//transmembrane transporter activity;GO:0022804//active transmembrane transporter activity;GO:0015405//P-P-bond-hydrolysis-driven trans…	GO:0044699//single-organism process;GO:0051179//localization;GO:0051234//establishment of localization;GO:0006810//transport;GO:0006811//ion transport;GO:1902578//single-organism localization;GO:0044765//single-organism transport;GO:0006812//cation transport;GO:0015672//monovalent inorganic cation transport;GO:0015992//proton transport;GO:0006818//hydrogen transport;
HORVU1Hr1G023120	0.017109	0.0167052	20.2873	20.5262	2.92431	4.51553	3.51441	5.0561	Endo-1,4-beta-xylanase A	-	GO:0016787//hydrolase activity;GO:0016798//hydrolase activity, acting on glycosyl bonds;GO:0004553//hydrolase activity, hydrolyzing O-glycosyl compounds;	GO:0005975//carbohydrate metabolic process;
HORVU1Hr1G023220	28.9192	44.8011	27.4407	26.9185	14.1503	13.8224	9.81573	9.8933	undescribed protein	-	-	-
HORVU1Hr1G023260	33.5472	35.7925	27.4829	27.5684	23.6569	25.1123	19.794	17.8793	Adenine nucleotide alpha hydrolases-like superfamily protein	-	-	GO:0050896//response to stimulus;GO:0006950//response to stress;
HORVU1Hr1G023270	37.3814	38.0632	28.5038	29.4398	25.2791	25.2356	19.9402	19.7468	DNA-directed RNA polymerase II subunit RPB7	-	GO:0003824//catalytic activity;GO:0016740//transferase activity;GO:0016772//transferase activity, transferring phosphorus-containing groups;GO:0016779//nucleotidyltransferase activity;GO:0034062//RNA polymerase activity;GO:0003899//DNA-directed RNA polymerase activity;	GO:0008152//metabolic process;GO:0009987//cellular process;GO:0071704//organic substance metabolic process;GO:0044238//primary metabolic process;GO:0044237//cellular metabolic process;GO:0043170//macromolecule metabolic process;GO:0044260//cellular macromolecule metabolic process;GO:0006807//nitrogen compound metabolic process;GO:0009058//biosynthetic process;GO:1901360//organic cyclic compound m…
HORVU1Hr1G023320	3.35339	3.74455	4.52683	4.34516	1.79969	2.44999	0.734255	1.37293	4Fe-4S ferredoxin, iron-sulfur binding protein	-	-	-
HORVU1Hr1G023480	7.04829	6.95576	5.59953	5.25769	4.12449	4.73705	3.33875	4.13238	ubiquitin protein ligase 6	-	GO:0016740//transferase activity;GO:0004842//ubiquitin-protein transferase activity;GO:0019787//ubiquitin-like protein transferase activity;	-
HORVU1Hr1G023500	17.2338	17.9222	17.6928	16.5766	16.679	16.7931	10.8008	11.2335	Golgi apparatus membrane protein TVP23 homolog A	GO:0016020//membrane;GO:0044425//membrane part;GO:0031224//intrinsic component of membrane;GO:0016021//integral component of membrane;	-	-
HORVU1Hr1G023510	13.1828	13.2766	11.7752	11.1353	7.43605	7.78701	5.7664	5.98188	GDSL esterase/lipase	-	GO:0003824//catalytic activity;GO:0016787//hydrolase activity;GO:0016788//hydrolase activity, acting on ester bonds;	-
HORVU1Hr1G023520	1.93224	2.53614	1.49616	1.50151	1.07118	1.0451	1.00907	1.00877	GDSL esterase/lipase	-	-	-
HORVU1Hr1G023620	15.9761	11.7269	12.0794	12.271	5.22952	5.07503	4.4598	4.31584	MADS-box transcription factor 13	GO:0005623//cell;GO:0044464//cell part;GO:0005622//intracellular;GO:0044424//intracellular part;GO:0043229//intracellular organelle;GO:0043226//organelle;GO:0043231//intracellular membrane-bounded organelle;GO:0043227//membrane-bounded organelle;GO:0005634//nucleus;	GO:0003676//nucleic acid binding;GO:0003677//DNA binding;GO:0046983//protein dimerization activity;GO:0003700//transcription factor activity, sequence-specific DNA binding;GO:0001071//nucleic acid binding transcription factor activity;	GO:0006807//nitrogen compound metabolic process;GO:0009058//biosynthetic process;GO:1901360//organic cyclic compound metabolic process;GO:0034641//cellular nitrogen compound metabolic process;GO:0044249//cellular biosynthetic process;GO:1901576//organic substance biosynthetic process;GO:0006725//cellular aromatic compound metabolic process;GO:0046483//heterocycle metabolic process;GO:0006139//nuc…
HORVU1Hr1G023630	53.4808	51.6546	53.5639	55.204	37.1598	35.0287	16.0383	18.3332	Dihydrolipoyl dehydrogenase	-	GO:0036094//small molecule binding;GO:0000166//nucleotide binding;GO:1901265//nucleoside phosphate binding;GO:0016491//oxidoreductase activity;GO:0048037//cofactor binding;GO:0050662//coenzyme binding;GO:0016667//oxidoreductase activity, acting on a sulfur group of donors;GO:0050660//flavin adenine dinucleotide binding;GO:0016668//oxidoreductase activity, acting on a sulfur group of donors, NAD(P…	GO:0044763//single-organism cellular process;GO:0044710//single-organism metabolic process;GO:0050789//regulation of biological process;GO:0065007//biological regulation;GO:0050794//regulation of cellular process;GO:0055114//oxidation-reduction process;GO:0019725//cellular homeostasis;GO:0045454//cell redox homeostasis;GO:0065008//regulation of biological quality;GO:0042592//homeostatic process;
HORVU1Hr1G023660	444.098	406.239	315.123	294.42	182.292	166.093	127.323	121.246	ubiquitin 5	GO:0005623//cell;GO:0044464//cell part;GO:0005622//intracellular;GO:0044424//intracellular part;GO:0043229//intracellular organelle;GO:0043226//organelle;GO:0005737//cytoplasm;GO:0032991//macromolecular complex;GO:0044444//cytoplasmic part;GO:0043232//intracellular non-membrane-bounded organelle;GO:0043228//non-membrane-bounded organelle;GO:1990904//ribonucleoprotein complex;GO:0030529//intracell…	GO:0005515//protein binding;GO:0005198//structural molecule activity;GO:0003735//structural constituent of ribosome;	GO:0008152//metabolic process;GO:0009987//cellular process;GO:0071704//organic substance metabolic process;GO:0044238//primary metabolic process;GO:0044237//cellular metabolic process;GO:0043170//macromolecule metabolic process;GO:0044260//cellular macromolecule metabolic process;GO:0006807//nitrogen compound metabolic process;GO:0009058//biosynthetic process;GO:0034641//cellular nitrogen compoun…
HORVU1Hr1G023670	9.57618	11.5498	10.6159	10.741	9.89006	10.3424	7.70696	8.16497	Macrophage erythroblast attacher	-	GO:0005488//binding;GO:0005515//protein binding;	-
HORVU1Hr1G023690	4.97428	7.42752	10.2647	11.3335	5.4928	4.92198	3.70107	3.81317	GTP pyrophosphokinase	-	GO:0005488//binding;GO:0043167//ion binding;GO:0043169//cation binding;GO:0046872//metal ion binding;GO:0005509//calcium ion binding;	GO:0044237//cellular metabolic process;GO:0044699//single-organism process;GO:0006807//nitrogen compound metabolic process;GO:0044763//single-organism cellular process;GO:1901360//organic cyclic compound metabolic process;GO:0034641//cellular nitrogen compound metabolic process;GO:0006725//cellular aromatic compound metabolic process;GO:0046483//heterocycle metabolic process;GO:0044710//single-or…
HORVU1Hr1G023730	1.02043	1.90967	1.72977	1.95393	1.50357	1.39668	0.989822	1.91574	CCR4-NOT transcription complex subunit 3	-	-	-
HORVU1Hr1G023750	6.08307	6.85745	4.00577	3.86612	0.717058	0.814334	0.492244	0.622925	Peroxidase superfamily protein	-	GO:1901363//heterocyclic compound binding;GO:0097159//organic cyclic compound binding;GO:0016491//oxidoreductase activity;GO:0016209//antioxidant activity;GO:0020037//heme binding;GO:0046906//tetrapyrrole binding;GO:0016684//oxidoreductase activity, acting on peroxide as acceptor;GO:0004601//peroxidase activity;	GO:0044699//single-organism process;GO:0044710//single-organism metabolic process;GO:0050896//response to stimulus;GO:0055114//oxidation-reduction process;GO:0006950//response to stress;GO:0006979//response to oxidative stress;
HORVU1Hr1G023820	2.15638	1.09661	0.445775	0.395335	0.105912	0	0	0	E3 ubiquitin-protein ligase	-	GO:0016740//transferase activity;GO:0043167//ion binding;GO:0043169//cation binding;GO:0046872//metal ion binding;GO:0046914//transition metal ion binding;GO:0008270//zinc ion binding;GO:0004842//ubiquitin-protein transferase activity;GO:0019787//ubiquitin-like protein transferase activity;	GO:0019538//protein metabolic process;GO:0044267//cellular protein metabolic process;GO:0043412//macromolecule modification;GO:0006464//cellular protein modification process;GO:0036211//protein modification process;GO:0070647//protein modification by small protein conjugation or removal;GO:0032446//protein modification by small protein conjugation;GO:0016567//protein ubiquitination;
HORVU1Hr1G024000	2.66451	2.73392	2.46468	2.82608	1.2244	1.17658	0.680292	0.35909	phosphomannomutase	GO:0005623//cell;GO:0044464//cell part;GO:0005622//intracellular;GO:0044424//intracellular part;GO:0005737//cytoplasm;	GO:0016853//isomerase activity;GO:0016866//intramolecular transferase activity;GO:0016868//intramolecular transferase activity, phosphotransferases;	GO:0006807//nitrogen compound metabolic process;GO:0009058//biosynthetic process;GO:1901360//organic cyclic compound metabolic process;GO:0034641//cellular nitrogen compound metabolic process;GO:0044249//cellular biosynthetic process;GO:1901576//organic substance biosynthetic process;GO:0006725//cellular aromatic compound metabolic process;GO:0046483//heterocycle metabolic process;GO:0006139//nuc…
HORVU1Hr1G024060	5.93807	4.80461	3.40073	3.29459	1.93065	2.23119	2.0848	2.094	arginine/serine-rich splicing factor 35	-	GO:1901363//heterocyclic compound binding;GO:0097159//organic cyclic compound binding;GO:0036094//small molecule binding;GO:0000166//nucleotide binding;GO:1901265//nucleoside phosphate binding;GO:0003676//nucleic acid binding;GO:0043167//ion binding;GO:0043169//cation binding;GO:0046872//metal ion binding;GO:0046914//transition metal ion binding;GO:0008270//zinc ion binding;	-
HORVU1Hr1G024070	7.68277	8.98596	10.2122	10.6347	14.6449	13.0538	10.0898	11.4212	Protein kinase superfamily protein	-	GO:0003824//catalytic activity;GO:1901363//heterocyclic compound binding;GO:0097159//organic cyclic compound binding;GO:0036094//small molecule binding;GO:0000166//nucleotide binding;GO:1901265//nucleoside phosphate binding;GO:0016740//transferase activity;GO:0035639//purine ribonucleoside triphosphate binding;GO:0097367//carbohydrate derivative binding;GO:0032553//ribonucleotide binding;GO:00170…	GO:0008152//metabolic process;GO:0009987//cellular process;GO:0071704//organic substance metabolic process;GO:0044238//primary metabolic process;GO:0044237//cellular metabolic process;GO:0043170//macromolecule metabolic process;GO:0044260//cellular macromolecule metabolic process;GO:0019538//protein metabolic process;GO:0044267//cellular protein metabolic process;GO:0043412//macromolecule modific…
HORVU1Hr1G024090	11.3112	9.32177	5.35449	7.60996	2.93579	4.58433	3.26848	1.65025	Pleckstrin homology domain-containing family A member 8	-	-	-
HORVU1Hr1G024140	13.5968	12.0523	10.3986	8.86816	4.98553	5.69574	3.92558	3.65355	Transcription initiation factor TFIID subunit 13	-	GO:0005488//binding;GO:0005515//protein binding;GO:0046983//protein dimerization activity;GO:0046982//protein heterodimerization activity;	-
HORVU1Hr1G024170	6.06422	5.69102	5.69174	5.63075	2.24904	2.56259	1.44862	1.75348	Arginine--tRNA ligase	GO:0005623//cell;GO:0044464//cell part;GO:0005622//intracellular;GO:0044424//intracellular part;GO:0005737//cytoplasm;	GO:0036094//small molecule binding;GO:0000166//nucleotide binding;GO:1901265//nucleoside phosphate binding;GO:0035639//purine ribonucleoside triphosphate binding;GO:0097367//carbohydrate derivative binding;GO:0032553//ribonucleotide binding;GO:0017076//purine nucleotide binding;GO:0001883//purine nucleoside binding;GO:0001882//nucleoside binding;GO:0032549//ribonucleoside binding;GO:0032555//puri…	GO:0043170//macromolecule metabolic process;GO:0044699//single-organism process;GO:0044260//cellular macromolecule metabolic process;GO:0006807//nitrogen compound metabolic process;GO:0009058//biosynthetic process;GO:0044763//single-organism cellular process;GO:1901360//organic cyclic compound metabolic process;GO:0034641//cellular nitrogen compound metabolic process;GO:0044249//cellular biosynth…
HORVU1Hr1G024180	18.467	19.1175	11.8391	12.8626	2.39323	1.60668	0.761721	3.24339	FASCICLIN-like arabinogalactan-protein 11	-	-	-
HORVU1Hr1G024190	8.9346	8.16612	6.45469	5.92971	4.91793	5.38922	4.25515	3.80993	RING/U-box superfamily protein	-	GO:0005515//protein binding;GO:0043167//ion binding;GO:0043169//cation binding;GO:0046872//metal ion binding;GO:0046914//transition metal ion binding;GO:0008270//zinc ion binding;	-
HORVU1Hr1G024210	12.6352	13.3012	12.7529	11.5279	13.1657	14.4225	8.57463	8.44655	PHD finger protein ALFIN-LIKE 1	-	GO:0005515//protein binding;GO:0043167//ion binding;GO:0043169//cation binding;GO:0046872//metal ion binding;GO:0046914//transition metal ion binding;GO:0008270//zinc ion binding;GO:0042393//histone binding;	GO:0008152//metabolic process;GO:0009987//cellular process;GO:0071704//organic substance metabolic process;GO:0044238//primary metabolic process;GO:0044237//cellular metabolic process;GO:0043170//macromolecule metabolic process;GO:0044260//cellular macromolecule metabolic process;GO:0006807//nitrogen compound metabolic process;GO:0009058//biosynthetic process;GO:1901360//organic cyclic compound m…
HORVU1Hr1G024220	1.78463	2.09626	1.69762	1.81713	1.24956	1.42114	0.836075	1.20918	Serine/threonine-protein kinase	-	GO:1901363//heterocyclic compound binding;GO:0097159//organic cyclic compound binding;GO:0036094//small molecule binding;GO:0000166//nucleotide binding;GO:1901265//nucleoside phosphate binding;GO:0035639//purine ribonucleoside triphosphate binding;GO:0097367//carbohydrate derivative binding;GO:0032553//ribonucleotide binding;GO:0017076//purine nucleotide binding;GO:0001883//purine nucleoside bind…	GO:0009987//cellular process;GO:0044237//cellular metabolic process;GO:0044699//single-organism process;GO:0044260//cellular macromolecule metabolic process;GO:0044763//single-organism cellular process;GO:0019538//protein metabolic process;GO:0044267//cellular protein metabolic process;GO:0043412//macromolecule modification;GO:0006464//cellular protein modification process;GO:0036211//protein mod…
HORVU1Hr1G024240	12.2121	13.4291	11.4805	10.9694	9.4337	10.2681	8.06857	10.2879	Acyl-CoA dehydrogenase	-	GO:0005488//binding;GO:0016491//oxidoreductase activity;GO:0048037//cofactor binding;GO:0050662//coenzyme binding;GO:0016627//oxidoreductase activity, acting on the CH-CH group of donors;GO:0050660//flavin adenine dinucleotide binding;GO:0003995//acyl-CoA dehydrogenase activity;	GO:0044710//single-organism metabolic process;GO:0055114//oxidation-reduction process;
HORVU1Hr1G024280	1.29597	1.28759	0.744504	0.42239	0	0	0	0	Transcription factor bHLH51	-	GO:0046983//protein dimerization activity;	-
HORVU1Hr1G024390	7.86082	8.7847	9.50433	10.4764	5.23265	6.19556	3.99834	4.16692	Zinc transporter 6	GO:0016020//membrane;GO:0044425//membrane part;GO:0031224//intrinsic component of membrane;GO:0016021//integral component of membrane;	GO:0005215//transporter activity;GO:0022857//transmembrane transporter activity;GO:0022892//substrate-specific transporter activity;GO:0022891//substrate-specific transmembrane transporter activity;GO:0015075//ion transmembrane transporter activity;GO:0046873//metal ion transmembrane transporter activity;GO:0008324//cation transmembrane transporter activity;GO:0022890//inorganic cation transmembr…	GO:0051179//localization;GO:0051234//establishment of localization;GO:0006810//transport;GO:0055085//transmembrane transport;GO:0006811//ion transport;GO:0030001//metal ion transport;GO:0006812//cation transport;GO:0072511//divalent inorganic cation transport;GO:0070838//divalent metal ion transport;GO:0098662//inorganic cation transmembrane transport;GO:0098660//inorganic ion transmembrane trans…
HORVU1Hr1G024400	5.96548	9.51674	19.6287	20.417	6.72777	6.66412	1.96165	4.38647	6-phosphofructo-2-kinase/fructose-2,6-bisphosphatase	-	GO:0035639//purine ribonucleoside triphosphate binding;GO:0097367//carbohydrate derivative binding;GO:0032553//ribonucleotide binding;GO:0017076//purine nucleotide binding;GO:0001883//purine nucleoside binding;GO:0001882//nucleoside binding;GO:0032549//ribonucleoside binding;GO:0032555//purine ribonucleotide binding;GO:0032550//purine ribonucleoside binding;GO:0005524//ATP binding;GO:0030554//ade…	GO:0044710//single-organism metabolic process;GO:0006793//phosphorus metabolic process;GO:0006796//phosphate-containing compound metabolic process;GO:0044281//small molecule metabolic process;GO:0005975//carbohydrate metabolic process;GO:0044723//single-organism carbohydrate metabolic process;GO:0019637//organophosphate metabolic process;GO:1901135//carbohydrate derivative metabolic process;GO:00…
HORVU1Hr1G024420	5.40443	5.20633	2.58174	2.56757	1.53349	1.42812	0.989724	1.86234	Asparagine--tRNA ligase	-	GO:0036094//small molecule binding;GO:0000166//nucleotide binding;GO:1901265//nucleoside phosphate binding;GO:0035639//purine ribonucleoside triphosphate binding;GO:0097367//carbohydrate derivative binding;GO:0032553//ribonucleotide binding;GO:0017076//purine nucleotide binding;GO:0001883//purine nucleoside binding;GO:0001882//nucleoside binding;GO:0032549//ribonucleoside binding;GO:0032555//puri…	GO:0006807//nitrogen compound metabolic process;GO:0009058//biosynthetic process;GO:0044763//single-organism cellular process;GO:1901360//organic cyclic compound metabolic process;GO:0034641//cellular nitrogen compound metabolic process;GO:0044249//cellular biosynthetic process;GO:1901576//organic substance biosynthetic process;GO:0006725//cellular aromatic compound metabolic process;GO:0046483//…
HORVU1Hr1G024460	7.93688	7.09312	4.71517	4.55155	6.24616	5.52461	2.91815	2.62763	Kelch-like protein 1	-	GO:0005515//protein binding;	-
HORVU1Hr1G024510	2.78545	2.96697	2.5022	2.57912	1.44272	1.75686	1.40152	1.60796	GPI-GlcNAc transferase complex, PIG-H component	-	GO:0016740//transferase activity;GO:0016757//transferase activity, transferring glycosyl groups;GO:0016758//transferase activity, transferring hexosyl groups;GO:0008194//UDP-glycosyltransferase activity;GO:0008375//acetylglucosaminyltransferase activity;	-
HORVU1Hr1G024540	29.2464	28.5563	19.5904	19.6039	8.42	7.5008	2.51891	3.90016	Chromosome 3B, genomic scaffold, cultivar Chinese Spring	-	-	-
HORVU1Hr1G024580	8.30689	10.1786	17.0108	15.5913	6.28528	5.56861	3.50418	4.34323	haloacid dehalogenase-like hydrolase family protein	-	-	-
HORVU1Hr1G024640	6.06907	5.45212	7.62698	7.83179	8.63907	7.75207	9.30191	9.30621	Kinase interacting (KIP1-like) family protein	-	-	-
HORVU1Hr1G024660	9.39311	9.26147	10.5606	10.5365	13.8978	13.5407	14.7147	14.3619	Nucleotide/sugar transporter family protein	-	-	-
HORVU1Hr1G024670	4.77793	4.70572	5.48252	5.61643	6.68647	6.19447	5.85562	6.11173	response to oxidative stress	-	-	-
HORVU1Hr1G024700	7.03033	6.78523	5.44667	3.22553	3.283	4.31868	4.77671	4.04919	Thioredoxin superfamily protein	-	-	GO:0044763//single-organism cellular process;GO:0050789//regulation of biological process;GO:0065007//biological regulation;GO:0050794//regulation of cellular process;GO:0019725//cellular homeostasis;GO:0045454//cell redox homeostasis;GO:0065008//regulation of biological quality;GO:0042592//homeostatic process;
HORVU1Hr1G024710	351.593	328.339	320.601	326.764	327.705	314.459	188.669	202.904	60S ribosomal protein L10-2	GO:0005623//cell;GO:0044464//cell part;GO:0005622//intracellular;GO:0044424//intracellular part;GO:0043229//intracellular organelle;GO:0043226//organelle;GO:0005737//cytoplasm;GO:0032991//macromolecular complex;GO:0044444//cytoplasmic part;GO:0043232//intracellular non-membrane-bounded organelle;GO:0043228//non-membrane-bounded organelle;GO:1990904//ribonucleoprotein complex;GO:0030529//intracell…	GO:0005198//structural molecule activity;GO:0003735//structural constituent of ribosome;	GO:0009987//cellular process;GO:0006807//nitrogen compound metabolic process;GO:0009058//biosynthetic process;GO:0034641//cellular nitrogen compound metabolic process;GO:0044249//cellular biosynthetic process;GO:1901576//organic substance biosynthetic process;GO:0019538//protein metabolic process;GO:0010467//gene expression;GO:0044267//cellular protein metabolic process;GO:0044271//cellular nitro…
HORVU1Hr1G024740	7.63307	8.06256	8.85313	9.15698	6.68298	5.09879	4.19219	4.87091	RING finger protein 145	-	GO:0005515//protein binding;GO:0043167//ion binding;GO:0043169//cation binding;GO:0046872//metal ion binding;GO:0046914//transition metal ion binding;GO:0008270//zinc ion binding;	-
HORVU1Hr1G024810	5.20383	4.44762	3.74399	3.72013	2.31891	2.18862	2.20414	2.1237	DNA-directed RNA polymerase subunit L	-	GO:0005515//protein binding;GO:1901363//heterocyclic compound binding;GO:0097159//organic cyclic compound binding;GO:0003676//nucleic acid binding;GO:0016740//transferase activity;GO:0003677//DNA binding;GO:0016772//transferase activity, transferring phosphorus-containing groups;GO:0046983//protein dimerization activity;GO:0016779//nucleotidyltransferase activity;GO:0034062//RNA polymerase activi…	GO:0043170//macromolecule metabolic process;GO:0044260//cellular macromolecule metabolic process;GO:0006807//nitrogen compound metabolic process;GO:0009058//biosynthetic process;GO:1901360//organic cyclic compound metabolic process;GO:0034641//cellular nitrogen compound metabolic process;GO:0044249//cellular biosynthetic process;GO:1901576//organic substance biosynthetic process;GO:0006725//cellu…
HORVU1Hr1G024860	30.878	26.5798	38.6203	36.0211	3.84535	4.20484	5.00642	4.62121	arabinogalactan protein 16	-	-	-
HORVU1Hr1G024870	8.17097	11.2004	23.3369	22.3618	10.1753	12.5856	3.11806	6.76053	Glycerophosphodiester phosphodiesterase 1	-	GO:0016787//hydrolase activity;GO:0016788//hydrolase activity, acting on ester bonds;GO:0042578//phosphoric ester hydrolase activity;GO:0008081//phosphoric diester hydrolase activity;	GO:0044710//single-organism metabolic process;GO:0006629//lipid metabolic process;
HORVU1Hr1G024890	0	0.246737	1.55464	1.48251	0.536179	0.228995	0	0.334883	NAD(P)H dehydrogenase 18	-	-	-
HORVU1Hr1G025020	15.2864	18.1498	16.7761	15.1539	12.1928	10.7796	7.82666	8.62496	Tryptophan aminotransferase 1	-	-	-
HORVU1Hr1G025250	2.49936	1.98708	2.42326	2.1329	0.832129	0.878871	0.313528	0.269695	Leucine-rich repeat receptor-like protein kinase family protein	-	-	-
HORVU1Hr1G025280	0.156376	0.230805	1.79707	1.59657	2.4049	2.45103	0.687255	0.645794	Protein kinase superfamily protein	-	GO:0035639//purine ribonucleoside triphosphate binding;GO:0097367//carbohydrate derivative binding;GO:0032553//ribonucleotide binding;GO:0017076//purine nucleotide binding;GO:0001883//purine nucleoside binding;GO:0001882//nucleoside binding;GO:0032549//ribonucleoside binding;GO:0032555//purine ribonucleotide binding;GO:0032550//purine ribonucleoside binding;GO:0005524//ATP binding;GO:0030554//ade…	GO:0019538//protein metabolic process;GO:0044267//cellular protein metabolic process;GO:0043412//macromolecule modification;GO:0006464//cellular protein modification process;GO:0036211//protein modification process;GO:0006793//phosphorus metabolic process;GO:0006796//phosphate-containing compound metabolic process;GO:0016310//phosphorylation;GO:0006468//protein phosphorylation;
HORVU1Hr1G025340	7.76413	10.9282	17.8025	16.7949	8.22288	8.99767	4.46559	8.57957	Protein ApaG	-	-	-
HORVU1Hr1G025360	6.25501	6.57637	6.42837	5.70098	7.53126	7.84442	4.22169	4.57389	mRNA cap guanine-N7 methyltransferase 1	-	-	-
HORVU1Hr1G025370	0.623976	0.688034	2.47663	2.20375	2.68214	2.76018	2.0515	2.61615	phospholipase D P2	-	-	-
HORVU1Hr1G025390	1.23809	1.73024	8.22126	7.361	10.8386	10.7874	7.71399	9.43232	Phosphoenolpyruvate/phosphate translocator 3, chloroplastic	GO:0016020//membrane;GO:0044425//membrane part;GO:0031224//intrinsic component of membrane;GO:0016021//integral component of membrane;	GO:0005215//transporter activity;	GO:0051179//localization;GO:0051234//establishment of localization;GO:0006810//transport;
HORVU1Hr1G025440	29.8396	29.1897	31.5372	31.7005	25.8817	22.5127	7.33633	10.7044	Embryo-specific protein 3, (ATS3)	-	-	-
HORVU1Hr1G025480	2.50576	3.77381	2.92036	3.46708	3.05126	2.18233	2.6707	2.94475	Mitochondrial substrate carrier family protein	-	-	GO:0051179//localization;GO:0051234//establishment of localization;GO:0006810//transport;GO:0055085//transmembrane transport;
HORVU1Hr1G025530	3.94283	2.13784	2.38477	2.62589	2.3289	2.37357	5.59851	3.43429	Lactoylglutathione lyase / glyoxalase I family protein	-	-	-
HORVU1Hr1G025580	84.4163	41.1657	2.35912	2.20066	0	0	0	0	Lactoylglutathione lyase / glyoxalase I family protein	-	-	-
HORVU1Hr1G025600	4.81444	5.05277	5.26265	4.70745	3.86437	3.03296	2.51498	3.26401	RING/U-box superfamily protein	-	GO:0005515//protein binding;GO:0043167//ion binding;GO:0043169//cation binding;GO:0046872//metal ion binding;GO:0046914//transition metal ion binding;GO:0008270//zinc ion binding;	-
HORVU1Hr1G025660	8.91796	8.25077	5.40229	5.42066	4.34101	5.29889	3.88454	4.00976	Pre-mRNA splicing factor PRP38 family protein	-	-	-
HORVU1Hr1G025670	14.4721	18.2321	20.1487	20.6594	14.2463	13.7215	4.81603	4.93799	Auxin-responsive protein IAA15	GO:0005622//intracellular;GO:0044424//intracellular part;GO:0043229//intracellular organelle;GO:0043226//organelle;GO:0043231//intracellular membrane-bounded organelle;GO:0043227//membrane-bounded organelle;GO:0005634//nucleus;	-	GO:0009058//biosynthetic process;GO:1901360//organic cyclic compound metabolic process;GO:0034641//cellular nitrogen compound metabolic process;GO:0044249//cellular biosynthetic process;GO:1901576//organic substance biosynthetic process;GO:0006725//cellular aromatic compound metabolic process;GO:0046483//heterocycle metabolic process;GO:0006139//nucleobase-containing compound metabolic process;GO…
HORVU1Hr1G025690	5.23583	6.05401	5.87215	6.21745	5.54656	5.50161	2.65103	3.62451	Serine/threonine protein phosphatase 2A 57 kDa regulatory subunit B' iota isoform	GO:0005623//cell;GO:0044464//cell part;GO:0005622//intracellular;GO:0044424//intracellular part;GO:0032991//macromolecular complex;GO:0043234//protein complex;GO:1902494//catalytic complex;GO:0008287//protein serine/threonine phosphatase complex;GO:1903293//phosphatase complex;GO:0000159//protein phosphatase type 2A complex;	GO:0005488//binding;GO:0098772//molecular function regulator;GO:0030234//enzyme regulator activity;GO:0019208//phosphatase regulator activity;GO:0019888//protein phosphatase regulator activity;GO:0008601//protein phosphatase type 2A regulator activity;	GO:0044699//single-organism process;GO:0044763//single-organism cellular process;GO:0050789//regulation of biological process;GO:0065007//biological regulation;GO:0050794//regulation of cellular process;GO:0050896//response to stimulus;GO:0051716//cellular response to stimulus;GO:0007165//signal transduction;GO:0023052//signaling;GO:0044700//single organism signaling;GO:0007154//cell communicatio…
HORVU1Hr1G025830	0	0.279551	1.48604	1.55046	0.0259609	0.199576	0.271437	0.204303	UDP-Glycosyltransferase superfamily protein	-	GO:0003824//catalytic activity;GO:0016740//transferase activity;GO:0016757//transferase activity, transferring glycosyl groups;GO:0016758//transferase activity, transferring hexosyl groups;	GO:0008152//metabolic process;
HORVU1Hr1G025890	137.143	56.1555	7.14749	7.57502	0.690145	0.669889	0.388733	0.658324	Boron transporter 4	GO:0016020//membrane;GO:0044425//membrane part;GO:0031224//intrinsic component of membrane;GO:0016021//integral component of membrane;	-	GO:0051179//localization;GO:0051234//establishment of localization;GO:0006810//transport;GO:0006811//ion transport;GO:0006820//anion transport;
HORVU1Hr1G025960	1.65074	1.06599	1.74199	1.93003	1.17369	0.811258	0.562148	0.35881	Histone-lysine N-methyltransferase 2A	GO:0005623//cell;GO:0044464//cell part;GO:0005622//intracellular;GO:0044424//intracellular part;GO:0043229//intracellular organelle;GO:0043226//organelle;GO:0043231//intracellular membrane-bounded organelle;GO:0043227//membrane-bounded organelle;GO:0005634//nucleus;	GO:0005515//protein binding;GO:0016740//transferase activity;GO:0043167//ion binding;GO:0043169//cation binding;GO:0046872//metal ion binding;GO:0046914//transition metal ion binding;GO:0008270//zinc ion binding;GO:0016741//transferase activity, transferring one-carbon groups;GO:0008168//methyltransferase activity;GO:0008757//S-adenosylmethionine-dependent methyltransferase activity;GO:0008276//p…	GO:0009987//cellular process;GO:0071704//organic substance metabolic process;GO:0044238//primary metabolic process;GO:0044237//cellular metabolic process;GO:0043170//macromolecule metabolic process;GO:0044260//cellular macromolecule metabolic process;GO:0019538//protein metabolic process;GO:0044267//cellular protein metabolic process;GO:0043412//macromolecule modification;GO:0006464//cellular pro…
HORVU1Hr1G026130	9.78433	9.52399	7.62333	8.387	8.15527	7.56337	4.43416	4.8374	Mitochondrial ATPase complex subunit ATP10	-	-	-
HORVU1Hr1G026140	14.3789	13.353	11.8017	10.8468	10.6328	10.1626	6.40865	5.75191	unknown function	-	-	-
HORVU1Hr1G026280	3.92769	2.91855	1.56181	1.48251	0.646819	0.65427	0.533911	0.554949	Zinc finger CCCH domain-containing protein 34	-	GO:0043167//ion binding;GO:0043169//cation binding;GO:0046872//metal ion binding;	-
[truncated: 17,407 more rows]

## Sheet: Table S3
Table S3. The GO enrichment of pre-store stage genes.
GO_acc	term_type	Term	query item	query total	bg item	bg total	p value	FDR	entries
GO:0008152	P	metabolic process	4212	9470	9734	39734	0	4.1e-305	// HORVU5Hr1G113740 // HORVU5Hr1G050870 // HORVU5Hr1G113900 // HORVU4Hr1G073840 // HORVU1Hr1G069560 // HORVU1Hr1G022720 // HORVU7Hr1G071390 // HORVU4Hr1G016190 // HORVU6Hr1G077540 // HORVU4Hr1G006260 // HORVU4Hr1G053980 // HORVU4Hr1G064720 // HORVU4Hr1G073060 // HORVU2Hr1G081930 // HORVU7Hr1G059850 // HORVU6Hr1G005900 // HORVU6Hr1G012510 // HORVU3Hr1G060040 // HORVU2Hr1G103780 // HORVU5Hr1G056790…
[truncated: 1,631 more rows]

## Sheet: Table S4
Table S4. The GO enrichment of store stage genes.
GO_acc	term_type	Term	queryitem	querytotal	bgitem	bgtotal	pvalue	FDR	entries
[truncated: 1,517 more rows]

## Sheet: Table S5
Table S5. The set of genes showing stage-specific expression during barley grain development (FPKM < 1 in all other stages).
[truncated: 2,160 more rows]

[truncated: 5 more sheets: Table S6, Table S7, Table S8, Table S9, Table S10]
